# Supplementary material for: A retrospective study investigating requests for self-citation during open peer review in a general medicine journal
Source: PLoS One. 2020 Aug 20;15(8):e0237804. doi: 10.1371/journal.pone.0237804 (PMC7444519; doi:10.1371/journal.pone.0237804)
Supplement: S1 File — (XLSX) [file pone.0237804.s001.xlsx]

## Sheet: Sheet1
Article title	Authors	DOI	Article type	Article type if included	Peer reviewed?	Excluded?	Peer reviewed but excluded for other reason	Reason for exclusion	Total number of peer reviewers	Number of peer reviewers included in study	Number of rounds of peer review	Peer reviewers already cited in manuscript (yes/no)	No. reviewers requesting additional references, or providing example references	No. reviewers requesting additional ref requests (if article included in study)	Total no. refs requested and/or examples provided (across all reviewers)	Total number of ref. requests (if article included in study)	Total no. of independent refs that were added to final paper (if article included in study)	Total no. independent refs that were added to the final paper (if article included in study)	No. reviewers requesting independent refs (if artilce included in study)	If only a self-citation was requested (if article included in study)	If only a independent citation was requested (if article included in study)	If both a self-citation and a independent citation was requested (if article was included in study)	Request for additional references with referee as author? (how many of the reviewers requested)	Number of reviewers requested self-citation (if article was included in study)	Total no. refs requested that are self-citations	Total no. of self-citations that were requestd (if article was included in study)	No. of self-citations that were added to final paper	No. of self-citations that were added to final paper (if article was included in study)	If only a self-citation was incorportated (if article was included in study) (1=yes)	If only an independent citation was incorporated (if article was included in study) (1=yes)	If a self and independent citation was incorporated (if article was included in study) (1=yes)	Were the self-citations disclosed?	Were the self-citations disclosed self-citation? Yes	no	if included and self-citated disclosed	if included and self-citated not disclosed	USA	Reviewer locations (if article was included in study) USA	Europe	Europe	North America (excl. USA)	North America (excl. USA)	South America	South America	Asia	Asia	Middle East	Middle East	Africa
The SMILES trial: do undisclosed recruitment practices explain the remarkably large effect?	Molendijk ML, Fried EI, Van der Does W.	BMC Med. 2018 Dec 28;16(1):243. doi: 10.1186/s12916-018-1221-5.	Correspondence	Correspondence	Yes				3	3	2	no	0	0		0		0	0	0	0	0	0	0		0		0	0	0	0				0	0	1	1	2	2		0		0		0		0
Correction to: Mapping malaria by combining parasite genomic and epidemiologic data.	Wesolowski A, Taylor AR, Chang HH, Verity R, Tessema S, Bailey JA, Alex Perkins T, Neafsey DE, Greenhouse B, Buckee CO.	BMC Med. 2018 Dec 28;16(1):241. doi: 10.1186/s12916-018-1232-2.	Erratum		No	Yes		Not peer reviewed
The SMILES trial: an important first step.	Jacka FN, O'Neil A, Itsiopoulos C, Opie R, Cotton S, Mohebbi M, Castle D, Dash S, Mihalopoulos C, Chatterton ML, Brazionis L, Dean OM, Hodge A, Berk M.	BMC Med. 2018 Dec 28;16(1):237. doi: 10.1186/s12916-018-1228-y.	Correspondence	Correspondence	Yes				3	3	2	no	0	0		0		0	0	0	0	0	0	0		0		0	0	0	0				0	0	1	1	2	2		0		0		0		0
Correction to: Small contribution of gold mines to the ongoing tuberculosis epidemic in South Africa: a modeling-based study.	Chang ST, Chihota VN, Fielding KL, Grant AD, Houben RM, White RG, Churchyard GJ, Eckhoff PA, Wagner BG.	BMC Med. 2018 Dec 28;16(1):242. doi: 10.1186/s12916-018-1238-9.	Erratum		No	Yes		Not peer reviewed
Correction to: A randomised controlled trial of dietary improvement for adults with major depression (the 'SMILES' trial).	Jacka FN, O'Neil A, Opie R, Itsiopoulos C, Cotton S, Mohebbi M, Castle D, Dash S, Mihalopoulos C, Chatterton ML, Brazionis L, Dean OM, Hodge AM, Berk M.	BMC Med. 2018 Dec 28;16(1):236. doi: 10.1186/s12916-018-1220-6.	Erratum		No	Yes		Not peer reviewed
Addressing ethnic inequalities in the pathways to care for psychosis.	Kirkbride JB.	BMC Med. 2018 Dec 21;16(1):240. doi: 10.1186/s12916-018-1236-y.	Commentary		No	Yes		Not peer reviewed
Practice variation in the use of tests in UK primary care: a retrospective analysis of 16 million tests performed over 3.3 million patient years in 2015/16.	O'Sullivan JW, Stevens S, Oke J, Hobbs FDR, Salisbury C, Little P, Goldacre B, Bankhead C, Aronson JK, Heneghan C, Perera R.	BMC Med. 2018 Dec 20;16(1):229. doi: 10.1186/s12916-018-1217-1.	Original research	Original research	Yes				3	3	2	no	0	0		0		0	0	0	0	0	0	0		0		0	0	0	0				0	0		0	3	3		0		0		0		0
Mass drug administration for malaria elimination: do we understand the settings well enough?	Hetzel MW, Genton B.	BMC Med. 2018 Dec 19;16(1):239. doi: 10.1186/s12916-018-1230-4.	Commentary		No	Yes		Not peer reviewed
Avoiding rash decisions about zoster vaccination: insights from cost-effectiveness evidence.	Good CB, Parekh N, Hernandez I.	BMC Med. 2018 Dec 18;16(1):238. doi: 10.1186/s12916-018-1231-3.	Commentary		No	Yes		Not peer reviewed
Treatment of chronic hepatitis B in sub-Saharan Africa: 1-year results of a pilot program in Ethiopia.	Desalegn H, Aberra H, Berhe N, Mekasha B, Stene-Johansen K, Krarup H, Pereira AP, Gundersen SG, Johannessen A.	BMC Med. 2018 Dec 17;16(1):234. doi: 10.1186/s12916-018-1229-x.	Original research	Original research	Yes				2	2	4	yes	0	0		0		0	0	0	0	0	0	0		0		0	0	0	0				0	0		0	1	1		0		0		0		0
Reporting guidelines: doing better for readers.	Moher D.	BMC Med. 2018 Dec 14;16(1):233. doi: 10.1186/s12916-018-1226-0.	Editorial		No	Yes		Not peer reviewed
Correction to: Frailty, nutrition-related parameters, and mortality across the adult age spectrum.	Jayanama K, Theou O, Blodgett JM, Cahill L, Rockwood K.	BMC Med. 2018 Dec 14;16(1):235. doi: 10.1186/s12916-018-1227-z.	Erratum		No	Yes		Not peer reviewed
Insulin translates unfavourable lifestyle into obesity.	Kolb H, Stumvoll M, Kramer W, Kempf K, Martin S.	BMC Med. 2018 Dec 13;16(1):232. doi: 10.1186/s12916-018-1225-1. Review.	Review	Review	Yes				2	2	2	yes	0	0		0		0	0	0	0	0	0	0		0		0	0	0	0				0	0		0	1	1		0		0		0		0
Fitness to practise sanctions in UK doctors are predicted by poor performance at MRCGP and MRCP(UK) assessments: data linkage study.	Wakeford R, Ludka K, Woolf K, McManus IC.	BMC Med. 2018 Dec 7;16(1):230. doi: 10.1186/s12916-018-1214-4.	Original research	Original research	Yes				3	3	3	yes	1	1	1	1		0	0	1	0	0	1	1	1	1	0	0	0	0	0	Yes	1		1	0		0	3	3		0		0		0		0
Ethnic inequalities and pathways to care in psychosis in England: a systematic review and meta-analysis.	Halvorsrud K, Nazroo J, Otis M, Brown Hajdukova E, Bhui K.	BMC Med. 2018 Dec 12;16(1):223. doi: 10.1186/s12916-018-1201-9.	Original research	Original research	Yes				2	2	2	yes	0	0		0		0	0	0	0	0	0	0		0		0	0	0	0				0	0		0	2	2		0		0		0		0
A cluster randomised controlled trial of two rounds of mass drug administration in Zanzibar, a malaria pre-elimination setting-high coverage and safety, but no significant impact on transmission.	Morris U, Msellem MI, Mkali H, Islam A, Aydin-Schmidt B, Jovel I, Shija SJ, Khamis M, Ali SM, Hodzic L, Magnusson E, Poirot E, Bennett A, Sachs MC, Tarning J, MÃ¥rtensson A, Ali AS, BjÃ¶rkman A.	BMC Med. 2018 Dec 10;16(1):215. doi: 10.1186/s12916-018-1202-8.	Original research	Original research	Yes			(Unable to find a ref requested)	3	3	2	yes	1	1	3	3	0	0	2	0	0	1	1	1	1	1	0	0	0	0	0	No		1	0	1		0	2	2		0		0		0		0	1
Living at home after emergency hospital admission: prospective cohort study in older adults with and without cognitive spectrum disorder.	Burton JK, Guthrie B, Hapca SM, Cvoro V, Donnan PT, Reynish EL.	BMC Med. 2018 Dec 11;16(1):231. doi: 10.1186/s12916-018-1199-z.	Original research	Original research	Yes				2	2	2	no	0	0	0	0		0	0	0	0	0	0	0		0		0	0	0	0				0	0		0	2	2		0		0		0		0
Cost-effectiveness of vaccination of immunocompetent older adults against herpes zoster in the Netherlands: a comparison between the adjuvanted subunit and live-attenuated vaccines.	de Boer PT, van Lier A, de Melker H, van Wijck AJM, Wilschut JC, van Hoek AJ, Postma MJ.	BMC Med. 2018 Dec 6;16(1):228. doi: 10.1186/s12916-018-1213-5.	Original research	Original research	Yes				3	3	2	yes	3	3	3	3	1	1	1	0	0	1	2	2	2	2	1	1	0	0	1	Yes/No	1	1	1	1	1	1	1	1		0		0		0		0
How can clinicians, specialty societies and others evaluate and improve the quality of apps for patient use?	Wyatt JC.	BMC Med. 2018 Dec 3;16(1):225. doi: 10.1186/s12916-018-1211-7. Erratum in: BMC Med. 2019 Jul 20;17(1):144.	Opinion	Opinion	Yes				3	3	3	no	0	0		0		0	0	0	0	0	0	0		0		0	0	0	0				0	0	1	1	1	1		0		0		0		0
Intensity of perinatal care, extreme prematurity and sensorimotor outcome at 2 years corrected age: evidence from the EPIPAGE-2 cohort study.	Morgan AS, Foix L'Helias L, Diguisto C, Marchand-Martin L, Kaminski M, Khoshnood B, Zeitlin J, BrÃ©art G, Durrmeyer X, Goffinet F, Ancel PY.	BMC Med. 2018 Dec 5;16(1):227. doi: 10.1186/s12916-018-1206-4.	Original research	Original research	Yes				2	2	2	yes	0	0		0		0	0	0	0	0	0	0		0		0	0	0	0				0	0	1	1		0		0		0		0		0
Spatiotemporal analysis of malaria for new sustainable control strategies.	Landier J, Rebaudet S, Piarroux R, Gaudart J.	BMC Med. 2018 Dec 4;16(1):226. doi: 10.1186/s12916-018-1224-2.	Commentary		No	Yes		Not peer reviewed
Improving access to multi-drug resistant tuberculosis diagnostic and health services for refugees and migrants.	Zumla A, Abubakar I.	BMC Med. 2018 Nov 30;16(1):221. doi: 10.1186/s12916-018-1218-0.	Commentary		No	Yes		Not peer reviewed
Sauna bathing is associated with reduced cardiovascular mortality and improves risk prediction in men and women: a prospective cohort study.	Laukkanen T, Kunutsor SK, Khan H, Willeit P, Zaccardi F, Laukkanen JA.	BMC Med. 2018 Nov 29;16(1):219. doi: 10.1186/s12916-018-1198-0.	Original research	Original research	Yes				5	5	3	no	0	0		0		0	0	0	0	0	0	0		0		0	0	0	0				0	0	2	2	2	2		0		0		0		0
The growth of assisted reproductive treatment-conceived children from birth to 5Â years: a national cohort study.	Hann M, Roberts SA, D'Souza SW, Clayton P, Macklon N, Brison DR.	BMC Med. 2018 Nov 28;16(1):224. doi: 10.1186/s12916-018-1203-7.	Original research	Original research	Yes				2	2	2	no	1	1	1	1	1	1	1	0	1	0	0	0		0		0	0	1	0				0	0	2	2		0		0		0		0		0
Fifteen years of progress in understanding frailty and health in aging.	Rockwood K, Howlett SE.	BMC Med. 2018 Nov 27;16(1):220. doi: 10.1186/s12916-018-1223-3.	Editorial		No	Yes		Not peer reviewed
Geographical and temporal trends and seasonal relapse in Plasmodium ovale spp. and Plasmodium malariae infections imported to the UK between 1987 and 2015.	Nabarro LEB, Nolder D, Broderick C, Nadjm B, Smith V, Blaze M, Checkley AM, Chiodini PL, Sutherland CJ, Whitty CJM.	BMC Med. 2018 Nov 27;16(1):218. doi: 10.1186/s12916-018-1204-6.	Original research	Original research	Yes				2	2	2	yes	0	0		0		0	0	0	0	0	0	0		0		0	0	0	0				0	0	1	1	1	1		0		0		0		0
Quantitative characterization of the urine and serum metabolomes of children is essential for 'omics' studies.	DiBattista A, Chakraborty P.	BMC Med. 2018 Nov 26;16(1):222. doi: 10.1186/s12916-018-1219-z.	Commentary		No	Yes		Not peer reviewed
Universal health coverage for refugees and migrants in the twenty-first century.	Abubakar I, Zumla A.	BMC Med. 2018 Nov 26;16(1):216. doi: 10.1186/s12916-018-1208-2.	Editorial		No	Yes		Not peer reviewed
Patient, study thyself.	Wicks P.	BMC Med. 2018 Nov 23;16(1):217. doi: 10.1186/s12916-018-1216-2.	Editorial		No	Yes		Not peer reviewed
Pancreatic cancer: challenges and opportunities.	Zhu H, Li T, Du Y, Li M.	BMC Med. 2018 Nov 22;16(1):214. doi: 10.1186/s12916-018-1215-3.	Editorial		No	Yes		Not peer reviewed
Guideline developers are not the only experts: Utilising the FRAM method in sepsis pathways.	Roland D.	BMC Med. 2018 Nov 21;16(1):213. doi: 10.1186/s12916-018-1212-6.	Commentary		No	Yes		Not peer reviewed
How does malaria in pregnancy impact malaria risk in infants?	Jagannathan P.	BMC Med. 2018 Nov 20;16(1):212. doi: 10.1186/s12916-018-1210-8.	Commentary		No	Yes		Not peer reviewed
Q&A: Scaling up delivery of mental health treatments in low and middle income countries: interviews with Retha Arjadi and Vikram Patel.	Arjadi R, Patel V.	BMC Med. 2018 Nov 19;16(1):211. doi: 10.1186/s12916-018-1209-1.	Question and Answer		No	Yes		Not peer reviewed
Development process of a consensus-driven CONSORT extension for randomised trials using an adaptive design.	Dimairo M, Coates E, Pallmann P, Todd S, Julious SA, Jaki T, Wason J, Mander AP, Weir CJ, Koenig F, Walton MK, Biggs K, Nicholl J, Hamasaki T, Proschan MA, Scott JA, Ando Y, Hind D, Altman DG.	BMC Med. 2018 Nov 16;16(1):210. doi: 10.1186/s12916-018-1196-2.	Guideline	Guideline	Yes				2	2	2	yes	0	0		0		0	0	0	0	0	0	0		0		0	0	0	0				0	0	1	1		0	1	1		0		0		0
Offspring outcomes after prenatal interventions for common mental disorders: a meta-analysis.	Brouwer ME, Williams AD, van Grinsven SE, Cuijpers P, Lambregtse-van den Berg MP, Burger H, Bockting CLH.	BMC Med. 2018 Nov 15;16(1):208. doi: 10.1186/s12916-018-1192-6.	Original research	Original research	Yes				3	3	4	yes	1	1	1	1		0	0	1	0	0	1	1	1	1	1	1	1	0	0	No		1	0	1		0	1	1	1	1		0		0		0
Are smokers who are regularly exposed to e-cigarette use by others more or less motivated to stop or to make a quit attempt? A cross-sectional and longitudinal survey.	Jackson SE, Beard E, Michie S, Shahab L, Raupach T, West R, Brown J.	BMC Med. 2018 Nov 14;16(1):206. doi: 10.1186/s12916-018-1195-3.	Original research	Original research	Yes				3	3	3	yes	1	1	1	1		0	0	1	0	0	1	1	1	1	1	1	1	0	0	No		1	0	1	2	2	1	1		0		0		0		0
Innovation to impact in spatial epidemiology.	Tatem AJ.	BMC Med. 2018 Nov 14;16(1):209. doi: 10.1186/s12916-018-1205-5.	Commentary	Commentary	Yes				3	3	1	yes	1	1	3	3		0	0	1	0	0	1	1	3	3	2	2	1	0	0	No		1	0	1	3	3		0		0		0		0		0
Communicating health risks in science publications: time for everyone to take responsibility.	Freeman ALJ, Spiegelhalter DJ.	BMC Med. 2018 Nov 13;16(1):207. doi: 10.1186/s12916-018-1194-4.	Commentary		No	Yes		Not peer reviewed
Selective serotonin reuptake inhibitor use during early pregnancy and congenital malformations: a systematic review and meta-analysis of cohort studies of more than 9 million births.	Gao SY, Wu QJ, Sun C, Zhang TN, Shen ZQ, Liu CX, Gong TT, Xu X, Ji C, Huang DH, Chang Q, Zhao YH.	BMC Med. 2018 Nov 12;16(1):205. doi: 10.1186/s12916-018-1193-5.	Original research	Original research	Yes				3	3	3	yes	0	0		0		0	0	0	0	0	0	0		0		0	0	0	0				0	0		0	1	1		0		0	1	1		0
A step forward for an attenuated blood-stage malaria vaccine.	Burns JM Jr.	BMC Med. 2018 Nov 9;16(1):204. doi: 10.1186/s12916-018-1197-1.	Commentary		No	Yes		Not peer reviewed
Determinants of the urinary and serum metabolome in children from six European populations.	Lau CE, Siskos AP, Maitre L, Robinson O, Athersuch TJ, Want EJ, Urquiza J, Casas M, Vafeiadi M, Roumeliotaki T, McEachan RRC, Azad R, Haug LS, Meltzer HM, Andrusaityte S, Petraviciene I, Grazuleviciene R, Thomsen C, Wright J, Slama R, Chatzi L, Vrijheid M, et al.	BMC Med. 2018 Nov 8;16(1):202. doi: 10.1186/s12916-018-1190-8.	Original research	Original research	Yes				3	3	2	yes	0	0		0		0	0	0	0	0	0	0		0		0	0	0	0				0	0		0	2	2	1	1		0		0		0
The arrhythmogenic cardiotoxicity of the quinoline and structurally related antimalarial drugs: a systematic review.	Haeusler IL, Chan XHS, GuÃ©rin PJ, White NJ.	BMC Med. 2018 Nov 7;16(1):200. doi: 10.1186/s12916-018-1188-2.	Original research	Original research	Yes				3	3	2	yes	1	1	2	2	0	0	2	0	1	0	0	0		0		0	0	0	0				0	0		0	1	1		0		0		0		0
Gestational weight gain charts for different body mass index groups for women in Europe, North America, and Oceania.	Santos S, Eekhout I, Voerman E, Gaillard R, Barros H, Charles MA, Chatzi L, Chevrier C, Chrousos GP, Corpeleijn E, Costet N, Crozier S, Doyon M, EggesbÃ¸ M, Fantini MP, Farchi S, Forastiere F, Gagliardi L, Georgiu V, Godfrey KM, Gori D, Grote V, et al.	BMC Med. 2018 Nov 5;16(1):201. doi: 10.1186/s12916-018-1189-1.	Original research	Original research	Yes				3	3	2	no	0	0		0		0	0	0	0	0	0	0		0		0	0	0	0				0	0	2	2	1	1		0		0		0		0
Gestational diabetes and ultrasound-assessed fetal growth in South Asian and White European women: findings from a prospective pregnancy cohort.	Brand JS, West J, Tuffnell D, Bird PK, Wright J, Tilling K, Lawlor DA.	BMC Med. 2018 Nov 6;16(1):203. doi: 10.1186/s12916-018-1191-7.	Original research	Original research	Yes				3	3	4	yes	0	0		0		0	0	0	0	0	0	0		0		0	0	0	0				0	0	1	1	1	1		0		0	1	1		0
Modulation of innate immune responses at birth by prenatal malaria exposure and association with malaria risk during the first year of life.	Natama HM, Moncunill G, Rovira-Vallbona E, Sanz H, Sorgho H, Aguilar R, Coulibaly-TraorÃ© M, SomÃ© MA, Scott S, ValÃ©a I, Mens PF, Schallig HDFH, Kestens L, Tinto H, DobaÃ±o C, Rosanas-Urgell A.	BMC Med. 2018 Nov 2;16(1):198. doi: 10.1186/s12916-018-1187-3.	Original research	Original research	Yes				3	3	3	yes	0	0		0		0	0	0	0	0	0	0		0		0	0	0	0				0	0	1	1	1	1		0		0		0		0
Thresholds of socio-economic and environmental conditions necessary to escape from childhood malnutrition: a natural experiment in rural Gambia.	Husseini M, Darboe MK, Moore SE, Nabwera HM, Prentice AM.	BMC Med. 2018 Nov 1;16(1):199. doi: 10.1186/s12916-018-1179-3.	Original research	Original research	Yes				2	2	2	yes	1	1	4	4	4	4	4	0	1	0	0	0		0		0	0	1	0				0	0	1	1		0		0		0	1	1		0
Baseline exposure, antibody subclass, and hepatitis B response differentially affect malaria protective immunity following RTS,S/AS01E vaccination in African children.	Ubillos I, Ayestaran A, Nhabomba AJ, Dosoo D, Vidal M, JimÃ©nez A, Jairoce C, Sanz H, Aguilar R, Williams NA, DÃ­ez-Padrisa N, Mpina M, Sorgho H, Agnandji ST, Kariuki S, MordmÃ¼ller B, Daubenberger C, Asante KP, Owusu-Agyei S, Sacarlal J, Aide P, Aponte JJ, et al.	BMC Med. 2018 Oct 31;16(1):197. doi: 10.1186/s12916-018-1186-4.	Original research	Original research	Yes				2	2	2	no	0	0		0		0	0	0	0	0	0	0		0		0	0	0	0				0	0		0		0		0		0	1	1		0
Global variation in bacterial strains that cause tuberculosis disease: a systematic review and meta-analysis.	Wiens KE, Woyczynski LP, Ledesma JR, Ross JM, Zenteno-Cuevas R, Goodridge A, Ullah I, Mathema B, Djoba Siawaya JF, Biehl MH, Ray SE, Bhattacharjee NV, Henry NJ, Reiner RC Jr, Kyu HH, Murray CJL, Hay SI.	BMC Med. 2018 Oct 30;16(1):196. doi: 10.1186/s12916-018-1180-x.	Original research	Original research	Yes				2	2	2	no	1	1	1	1	1	1	1	0	1	0	0	0		0		0	0	1	0				0	0		0	1	1		0		0		0		0
Complex interactions between malaria and malnutrition: a systematic literature review.	Das D, Grais RF, Okiro EA, Stepniewska K, Mansoor R, van der Kam S, Terlouw DJ, Tarning J, Barnes KI, Guerin PJ.	BMC Med. 2018 Oct 29;16(1):186. doi: 10.1186/s12916-018-1177-5.	Original research	Original research	Yes				3	3	2	yes	0	0		0		0	0	0	0	0	0	0		0		0	0	0	0				0	0	1	1		0		0	1	1		0		0
Frailty, nutrition-related parameters, and mortality across the adult age spectrum.	Jayanama K, Theou O, Blodgett JM, Cahill L, Rockwood K.	BMC Med. 2018 Oct 26;16(1):188. doi: 10.1186/s12916-018-1176-6. Erratum in: BMC Med. 2018 Dec 14;16(1):235.	Original research	Original research	Yes				2	2	1	no	0	0		0		0	0	0	0	0	0	0		0		0	0	0	0				0	0		0	2	2		0		0		0		0
Adult height and risk of 50 diseases: a combined epidemiological and genetic analysis.	Lai FY, Nath M, Hamby SE, Thompson JR, Nelson CP, Samani NJ.	BMC Med. 2018 Oct 25;16(1):187. doi: 10.1186/s12916-018-1175-7.	Original research	Original research	Yes				4	4	2	yes	1	1	2	2		0	0	1	0	0	1	1	2	2	1	1	1	0	0	No		1	0	1	3	3	1	1		0		0		0		0
Effect of 24-month physical activity on cognitive frailty and the role of inflammation: the LIFE randomized clinical trial.	Liu Z, Hsu FC, Trombetti A, King AC, Liu CK, Manini TM, Fielding RA, Pahor M, Newman AB, Kritchevsky S, Gill TM; LIFE Study investigators..	BMC Med. 2018 Oct 24;16(1):185. doi: 10.1186/s12916-018-1174-8.	Original research	Original research	Yes				2	2	2	no	0	0		0		0	0	0	0	0	0	0		0		0	0	0	0				0	0		0		0	1	1		0		0		0
Maternal smoking and high BMI disrupt thyroid gland development.	Filis P, Hombach-Klonisch S, Ayotte P, Nagrath N, Soffientini U, Klonisch T, O'Shaughnessy P, Fowler PA.	BMC Med. 2018 Oct 23;16(1):194. doi: 10.1186/s12916-018-1183-7.	Original research	Original research	Yes				3	3	2	yes	2	2	6	6	1	1	2	0	0	1	2	2	4	4	3	3	0	0	1	Yes/No	1	1	1	1	1	1	2	2		0		0		0		0
Malaria elimination in remote communities requires integration of malaria control activities into general health care: an observational study and interrupted time series analysis in Myanmar.	McLean ARD, Wai HP, Thu AM, Khant ZS, Indrasuta C, Ashley EA, Kyaw TT, Day NPJ, Dondorp A, White NJ, Smithuis FM.	BMC Med. 2018 Oct 22;16(1):183. doi: 10.1186/s12916-018-1172-x.	Original research	Original research	Yes				4	4	3	yes	1	1	1	1	1	1	1	0	1	0	0	0		0		0	0	1	0				0	0		0	1	1		0		0	1	1		0	1
A model of access combining triage with initial management reduced waiting time for community outpatient services: a stepped wedge cluster randomised controlled trial.	Harding KE, Leggat SG, Watts JJ, Kent B, Prendergast L, Kotis M, O'Reilly M, Karimi L, Lewis AK, Snowdon DA, Taylor NF.	BMC Med. 2018 Oct 19;16(1):182. doi: 10.1186/s12916-018-1170-z.	Original research	Original research	Yes				2	2	2	no	1	1	5	5	4	4	5	0	1	0	0	0		0		0	0	1	0				0	0		0		0	1	1		0		0		0
Quantifying the risk of local Zika virus transmission in the contiguous US during the 2015-2016 ZIKV epidemic.	Sun K, Zhang Q, Pastore-Piontti A, Chinazzi M, Mistry D, Dean NE, Rojas DP, Merler S, Poletti P, Rossi L, Halloran ME, Longini IM Jr, Vespignani A.	BMC Med. 2018 Oct 18;16(1):195. doi: 10.1186/s12916-018-1185-5.	Original research	Original research	Yes				2	2	3	yes	2	2	5	5	2	2	5	0	1	0	0	0		0		0	0	1	0				0	0	1	1	1	1		0		0		0		0
Methods used in the spatial analysis of tuberculosis epidemiology: a systematic review.	Shaweno D, Karmakar M, Alene KA, Ragonnet R, Clements AC, Trauer JM, Denholm JT, McBryde ES.	BMC Med. 2018 Oct 18;16(1):193. doi: 10.1186/s12916-018-1178-4.	Original research	Original research	Yes				3	3	3	yes	0	0		0		0	0	0	0	0	0	0		0		0	0	0	0				0	0	1	1		0	1	1	1	1		0		0
The hidden burden of measles in Ethiopia: how distance to hospital shapes the disease mortality rate.	Poletti P, Parlamento S, Fayyisaa T, Feyyiss R, Lusiani M, Tsegaye A, Segafredo G, Putoto G, Manenti F, Merler S.	BMC Med. 2018 Oct 18;16(1):177. doi: 10.1186/s12916-018-1171-y.	Original research	Original research	Yes				3	3	3	yes	1	1	2	2	0	0	1	0	0	1	1	1	1	1	1	1	1	0	0	No		1	0	1	2	2		0		0		0		0		0
Spatial infectious disease epidemiology: on the cusp.	Chowell G, Rothenberg R.	BMC Med. 2018 Oct 18;16(1):192. doi: 10.1186/s12916-018-1184-6.	Editorial		No	Yes		Not peer reviewed
Mapping malaria by combining parasite genomic and epidemiologic data.	Wesolowski A, Taylor AR, Chang HH, Verity R, Tessema S, Bailey JA, Alex Perkins T, Neafsey DE, Greenhouse B, Buckee CO.	BMC Med. 2018 Oct 18;16(1):190. doi: 10.1186/s12916-018-1181-9. Erratum in: BMC Med. 2018 Dec 28;16(1):241.	Opinion	Opinion	Yes				2	2	2	no	0	0		0		0	0	0	0	0	0	0		0		0	0	0	0				0	0	1	1		0		0		0		0		0
Gender differences in tuberculosis treatment outcomes: a post hoc analysis of the REMoxTB study.	Murphy ME, Wills GH, Murthy S, Louw C, Bateson ALC, Hunt RD, McHugh TD, Nunn AJ, Meredith SK, Mendel CM, Spigelman M, Crook AM, Gillespie SH; REMoxTB consortium..	BMC Med. 2018 Oct 17;16(1):189. doi: 10.1186/s12916-018-1169-5.	Original research	Original research	Yes				2	2	2	no	1	1	1	1	1	1	1	0	1	0	0	0		0		0	0	1	0				0	0		0	1	1	1	1		0		0		0
Registration of published randomized trials: a systematic review and meta-analysis.	Trinquart L, Dunn AG, Bourgeois FT.	BMC Med. 2018 Oct 16;16(1):173. doi: 10.1186/s12916-018-1168-6.	Original research	Original research	Yes				2	2	2	yes	1	1	5	5	0	0	1	0	0	1	1	1	4	4	1	1	1	0	0	Yes	1		1	0	2	2		0		0		0		0		0
Designs of trials assessing interventions to improve the peer review process: a vignette-based survey.	Heim A, Ravaud P, Baron G, Boutron I.	BMC Med. 2018 Oct 15;16(1):191. doi: 10.1186/s12916-018-1167-7.	Original research	Original research	Yes				2	2	2	no	0	0		0		0	0	0	0	0	0	0		0		0	0	0	0				0	0		0	1	1		0		0		0		0
External validation of the Scandinavian guidelines for management of minimal, mild and moderate head injuries in children.	UndÃ©n J, Dalziel SR, Borland ML, Phillips N, Kochar A, Lyttle MD, Bressan S, Cheek JA, Neutze J, Donath S, Hearps S, Oakley E, Dalton S, Gilhotra Y, Babl FE; Paediatric Research in Emergency Departments International Collaborative (PREDICT)..	BMC Med. 2018 Oct 12;16(1):176. doi: 10.1186/s12916-018-1166-8.	Original research	Original research	Yes				2	2	3	yes	0	0		0		0	0	0	0	0	0	0		0		0	0	0	0				0	0		0	2	2		0		0		0		0
Participatory design of an improvement intervention for the primary care management of possible sepsis using the Functional Resonance Analysis Method.	McNab D, Freestone J, Black C, Carson-Stevens A, Bowie P.	BMC Med. 2018 Oct 11;16(1):174. doi: 10.1186/s12916-018-1164-x.	Original research	Original research	Yes				3	3	3	yes	2	2	3	3	1	1	2	0	0	1	1	1	1	1	0	0	0	1	0	No		1	0	1		0	2	2		0		0		0		0
Specific microRNA signatures in exosomes of triple-negative and HER2-positive breast cancer patients undergoing neoadjuvant therapy within the GeparSixto trial.	Stevic I, MÃ¼ller V, Weber K, Fasching PA, Karn T, MarmÃ© F, Schem C, Stickeler E, Denkert C, van Mackelenbergh M, Salat C, Schneeweiss A, Pantel K, Loibl S, Untch M, Schwarzenbach H.	BMC Med. 2018 Oct 10;16(1):179. doi: 10.1186/s12916-018-1163-y.	Original research	Original research	Yes				2	2	2	no	1	1	2	2	0	0	2	0	1	0	0	0		0		0	0	0	0				0	0	1	1		0		0	1	1		0		0
Pathways to ensure universal and affordable access to hepatitis C treatment.	Douglass CH, Pedrana A, Lazarus JV, 't Hoen EFM, Hammad R, Leite RB, Hill A, Hellard M.	BMC Med. 2018 Oct 9;16(1):175. doi: 10.1186/s12916-018-1162-z.	Debate	Debate	Yes			(Couldn't find one of the papers requested, so unable to determine if reviewer was an author on it or not)	2	2	2	yes	1	1	4	4	1	1	3	0	0	1	1	1	1	1	1	1	0	0	1	No		1	0	1	1	1		0		0		0	1	1		0
Vaccination with chemically attenuated Plasmodium falciparum asexual blood-stage parasites induces parasite-specific cellular immune responses in malaria-naÃ¯ve volunteers: a pilot study.	Stanisic DI, Fink J, Mayer J, Coghill S, Gore L, Liu XQ, El-Deeb I, Rodriguez IB, Powell J, Willemsen NM, De SL, Ho MF, Hoffman SL, Gerrard J, Good MF.	BMC Med. 2018 Oct 8;16(1):184. doi: 10.1186/s12916-018-1173-9.	Original research	Original research	Yes				2	2	3	no	0	0		0		0	0	0	0	0	0	0		0		0	0	0	0				0	0	1	1	1	1		0		0		0		0
Balancing feasibility and comprehensiveness: examining medications for reducing emergency hospital admissions.	Gionfriddo MR.	BMC Med. 2018 Oct 5;16(1):169. doi: 10.1186/s12916-018-1160-1.	Commentary		No	Yes		Not peer reviewed
Projecting the end of the Zika virus epidemic in Latin America: a modelling analysis.	O'Reilly KM, Lowe R, Edmunds WJ, Mayaud P, Kucharski A, Eggo RM, Funk S, Bhatia D, Khan K, Kraemer MUG, Wilder-Smith A, Rodrigues LC, Brasil P, Massad E, Jaenisch T, Cauchemez S, Brady OJ, Yakob L.	BMC Med. 2018 Oct 3;16(1):180. doi: 10.1186/s12916-018-1158-8.	Original research	Original research	Yes				2	2	2	yes	1	1	4	4		0	2	0	0	1	1	1	2	2	1	1	1	0	0	No		1	0	1	2	2		0		0		0		0		0
Racial differences in comorbidity profile among patients with chronic obstructive pulmonary disease.	Lee H, Shin SH, Gu S, Zhao D, Kang D, Joi YR, Suh GY, Pastor-Barriuso R, Guallar E, Cho J, Park HY.	BMC Med. 2018 Oct 4;16(1):178. doi: 10.1186/s12916-018-1159-7.	Original research	Original research	Yes				3	3	2	yes	2	2	5	5		0	3	0	0	1	1	1	2	2	2	2	1	0	0	No		1	0	1	1	1	2	2		0		0		0		0
Utility of circulating tumor DNA in cancer diagnostics with emphasis on early detection.	Fiala C, Diamandis EP.	BMC Med. 2018 Oct 2;16(1):166. doi: 10.1186/s12916-018-1157-9.	Opinion	Opinion	Yes				3	3	2	yes	0	0		0		0	0	0	0	0	0	0		0		0	0	0	0				0	0		0	2	2		0		0		0		0
High-level artemisinin-resistance with quinine co-resistance emerges in P. falciparum malaria under in vivo artesunate pressure.	Tyagi RK, Gleeson PJ, Arnold L, Tahar R, Prieur E, Decosterd L, PÃ©rignon JL, Olliaro P, Druilhe P.	BMC Med. 2018 Oct 1;16(1):181. doi: 10.1186/s12916-018-1156-x.	Original research		Yes	Yes	Yes	Seems as though there was a previous review round not uploaded, and that there were more reviewer comments than uploaded	2		2	yes	0										0																2
Data sharing from pharmaceutical industry sponsored clinical studies: audit of data availability.	Hopkins AM, Rowland A, Sorich MJ.	BMC Med. 2018 Sep 28;16(1):165. doi: 10.1186/s12916-018-1154-z.	correspondence	correspondence	Yes				3	3	2	yes	1	1	1	1	1	1	1	0	1	0	0	0		0		0	0	1	0				0	0		0	3	3		0		0		0		0
Healthcare service delivery to refugee children from the Democratic Republic of Congo living in Durban, South Africa: a caregivers' perspective.	Meyer-Weitz A, Oppong Asante K, Lukobeka BJ.	BMC Med. 2018 Sep 27;16(1):163. doi: 10.1186/s12916-018-1153-0.	Original research	Original research	Yes				3	3	3	yes	0	0		0		0	0	0	0	0	0	0		0		0	0	0	0				0	0		0		0	2	2	1	1		0		0
Quantifying the impact of social groups and vaccination on inequalities in infectious diseases using a mathematical model.	Munday JD, van Hoek AJ, Edmunds WJ, Atkins KE.	BMC Med. 2018 Sep 26;16(1):162. doi: 10.1186/s12916-018-1152-1.	Original research	Original research	Yes				2	2	2	no	1	1	3	3	2	2	3	0	1	0	0	0		0		0	0	1	0				0	0	1	1		0		0		0		0		0
Musculoskeletal conditions may increase the risk of chronic disease: a systematic review and meta-analysis of cohort studies.	Williams A, Kamper SJ, Wiggers JH, O'Brien KM, Lee H, Wolfenden L, Yoong SL, Robson E, McAuley JH, Hartvigsen J, Williams CM.	BMC Med. 2018 Sep 25;16(1):167. doi: 10.1186/s12916-018-1151-2.	Original research	Original research	Yes				4	4	2	yes	1	1	4	4	2	2	4	0	1	0	0	0		0		0	0	1	0				0	0	1	1	3	3		0		0		0		0
Inflammation and micronutrient biomarkers predict clinical HIV treatment failure and incident active TB in HIV-infected adults: a case-control study.	Shivakoti R, Gupte N, Tripathy S, Poongulali S, Kanyama C, Berendes S, Cardoso SW, Santos BR, La Rosa A, Mwelase N, Pillay S, Samaneka W, Riviere C, Sugandhavesa P, Bollinger RC, Balagopal A, Semba RD, Christian P, Campbell TB, Gupta A; NWCS 319 and PEARLS Study Team..	BMC Med. 2018 Sep 24;16(1):161. doi: 10.1186/s12916-018-1150-3.	Original research	Original research	Yes				3	3	2	no	0	0		0		0	0	0	0	0	0	0		0		0	0	0	0				0	0	2	2	1	1		0		0		0		0
Frailty trajectories to identify end of life: a longitudinal population-based study.	Stow D, Matthews FE, Hanratty B.	BMC Med. 2018 Sep 21;16(1):171. doi: 10.1186/s12916-018-1148-x.	Original research	Original research	Yes				2	2	2	no	0	0		0		0	0	0	0	0	0	0		0		0	0	0	0				0	0	1	1		0		0		0		0		0
Back to the future, again: greater leadership, collaboration and accountability to accelerate progress to end TB.	Weil D, Marinkovic K, Kasaeva T.	BMC Med. 2018 Sep 19;16(1):172. doi: 10.1186/s12916-018-1165-9.	Commentary		No	Yes		Not peer reviewed
Iron deficiency during pregnancy is associated with a reduced risk of adverse birth outcomes in a malaria-endemic area in a longitudinal cohort study.	Fowkes FJI, Moore KA, Opi DH, Simpson JA, Langham F, Stanisic DI, Ura A, King CL, Siba PM, Mueller I, Rogerson SJ, Beeson JG.	BMC Med. 2018 Sep 20;16(1):156. doi: 10.1186/s12916-018-1146-z.	Original research	Original research	Yes				2	2	2	yes	1	1	2	2	0	0	2	0	1	0	0	0		0		0	0	0	0				0	0	1	1	1	1		0		0		0		0
Practical issues in clinical scenarios involving CKD patients requiring antithrombotic therapy in light of the 2017 ESC guideline recommendations.	Covic A, Genovesi S, Rossignol P, Kalra PA, Ortiz A, Banach M, Burlacu A.	BMC Med. 2018 Sep 19;16(1):158. doi: 10.1186/s12916-018-1145-0.	Opinion	Opinion	Yes				2	2	2	no	0	0		0		0	0	0	0	0	0	0		0		0	0	0	0				0	0	1	1	1	1		0		0		0		0
Recently resettled refugee women-at-risk in Australia evidence high levels of psychiatric symptoms: individual, trauma and post-migration factors predict outcomes.	Schweitzer RD, Vromans L, Brough M, Asic-Kobe M, Correa-Velez I, Murray K, Lenette C.	BMC Med. 2018 Sep 18;16(1):149. doi: 10.1186/s12916-018-1143-2.	Original research	Original research	Yes				4	4	3	yes	0	0		0		0	0	0	0	0	0	0		0		0	0	0	0				0	0	2	2	2	2		0		0		0		0
Impact of preventive primary care on children's unplanned hospital admissions: a population-based birth cohort study of UK children 2000-2013.	Cecil E, Bottle A, Ma R, Hargreaves DS, Wolfe I, Mainous AG 3rd, Saxena S.	BMC Med. 2018 Sep 17;16(1):151. doi: 10.1186/s12916-018-1142-3.	Original research	Original research	Yes				2	2	2	no	0	0		0		0	0	0	0	0	0	0		0		0	0	0	0				0	0		0	2	2		0		0		0		0
Do hotspots fuel malaria transmission: a village-scale spatio-temporal analysis of a 2-year cohort study in The Gambia.	Stresman GH, Mwesigwa J, Achan J, Giorgi E, Worwui A, Jawara M, Di Tanna GL, Bousema T, Van Geertruyden JP, Drakeley C, D'Alessandro U.	BMC Med. 2018 Sep 14;16(1):160. doi: 10.1186/s12916-018-1141-4.	Original research	Original research	Yes				4	4	4	yes	1	1	1	1	0	0	1	0	1	0	0	0		0		0	0	0	0				0	0	1	1	3	3		0		0		0		0
Trauma and perceived social rejection among Yazidi women and girls who survived enslavement and genocide.	Ibrahim H, Ertl V, Catani C, Ismail AA, Neuner F.	BMC Med. 2018 Sep 13;16(1):154. doi: 10.1186/s12916-018-1140-5.	Original research		Yes	Yes	Yes	Reviews uploaded as supplementary docs so cannot access	2		2	yes	1		2		1						1		1		1					No		1			1										1
An exploratory study examining how nano-liquid chromatography-mass spectrometry and phosphoproteomics can differentiate patients with advanced fibrosis and higher percentage collagen in non-alcoholic fatty liver disease.	Younossi ZM, Karrar A, Pierobon M, Birerdinc A, Stepanova M, Abdelatif D, Younoszai Z, Jeffers T, Felix S, Jeiran K, Hodge A, Zhou W, Monge F, Alaparthi L, Chandhoke V, Goodman ZD, Petricoin EF.	BMC Med. 2018 Sep 12;16(1):170. doi: 10.1186/s12916-018-1136-1.	Original research	Original research	Yes				2	2	1	no	0	0		0		0	0	0	0	0	0	0		0		0	0	0	0				0	0		0		0		0	1	1		0		0
Dementia subtype and living well: results from the Improving the experience of Dementia and Enhancing Active Life (IDEAL) study.	Wu YT, Clare L, Hindle JV, Nelis SM, Martyr A, Matthews FE; Improving the experience of Dementia and Enhancing Active Life study..	BMC Med. 2018 Sep 11;16(1):140. doi: 10.1186/s12916-018-1135-2.	Opinion	Opinion	Yes				2	2	2	no	0	0		0		0	0	0	0	0	0	0		0		0	0	0	0				0	0	1	1		0		0	1	1		0		0
Updated cost-effectiveness and risk-benefit analysis of two infant rotavirus vaccination strategies in a high-income, low-endemic setting.	Bruijning-Verhagen P, van Dongen JAP, Verberk JDM, Pijnacker R, van Gaalen RD, Klinkenberg D, de Melker HE, Mangen MJ.	BMC Med. 2018 Sep 10;16(1):168. doi: 10.1186/s12916-018-1134-3.	correspondence	correspondence	Yes				3	3	3	yes	0	0		0		0	0	0	0	0	0	0		0		0	0	0	0				0	0	1	1	1	1		0		0		0		0
Do healthcare services behave as complex systems? Analysis of patterns of attendance and implications for service delivery.	Burton C, Elliott A, Cochran A, Love T.	BMC Med. 2018 Sep 7;16(1):138. doi: 10.1186/s12916-018-1132-5.	Original research	Original research	Yes				3	3	3	yes	0	0		0		0	0	0	0	0	0	0		0		0	0	0	0				0	0		0	1	1		0		0		0		0
Progress toward eliminating TB and HIV deaths in Brazil, 2001-2015: a spatial assessment.	Ross JM, Henry NJ, Dwyer-Lindgren LA, de Paula Lobo A, Marinho de Souza F, Biehl MH, Ray SE, Reiner RC Jr, Stubbs RW, Wiens KE, Earl L, Kutz MJ, Bhattacharjee NV, Kyu HH, Naghavi M, Hay SI.	BMC Med. 2018 Sep 6;16(1):144. doi: 10.1186/s12916-018-1131-6.	Original research	Original research	Yes				2	2	2	yes	1	1	1	1	0	0	1	0	1	0	0	0		0		0	0	0	0				0	0		0		0		0	1	1		0		0	1
Cost-benefit analysis of vaccination: a comparative analysis of eight approaches for valuing changes to mortality and morbidity risks.	Park M, Jit M, Wu JT.	BMC Med. 2018 Sep 5;16(1):139. doi: 10.1186/s12916-018-1130-7.	Original research	Original research	Yes				3	3	3	yes	2	2	25	25	9	9	18	0	0	1	1	1	7	7	5	5	0	0	1	No		1	0	1	1	1	2	2		0		0		0		0
Adjustment of refugee children and adolescents in Australia: outcomes from wave three of the Building a New Life in Australia study.	Lau W, Silove D, Edwards B, Forbes D, Bryant R, McFarlane A, Hadzi-Pavlovic D, Steel Z, Nickerson A, Van Hooff M, Felmingham K, Cowlishaw S, Alkemade N, Kartal D, O'Donnell M.	BMC Med. 2018 Sep 4;16(1):157. doi: 10.1186/s12916-018-1124-5.	Original research	Original research	Yes				3	3	3	yes	0	0		0		0	0	0	0	0	0	0		0		0	0	0	0				0	0	1	1	2	2		0		0		0		0
Refugees and the post-migration environment.	Fazel M.	BMC Med. 2018 Sep 4;16(1):164. doi: 10.1186/s12916-018-1155-y.	Commentary		No	Yes		Not peer reviewed
Bayesian adaptive algorithms for locating HIV mobile testing services.	Gonsalves GS, Copple JT, Johnson T, Paltiel AD, Warren JL.	BMC Med. 2018 Sep 3;16(1):155. doi: 10.1186/s12916-018-1129-0.	Original research	Original research	Yes				2	2	2	no	0	0		0		0	0	0	0	0	0	0		0		0	0	0	0				0	0	1	1		0		0		0		0		0
Gestational weight gain across continents and ethnicity: systematic review and meta-analysis of maternal and infant outcomes in more than one million women.	Goldstein RF, Abell SK, Ranasinha S, Misso ML, Boyle JA, Harrison CL, Black MH, Li N, Hu G, Corrado F, Hegaard H, Kim YJ, Haugen M, Song WO, Kim MH, Bogaerts A, Devlieger R, Chung JH, Teede HJ.	BMC Med. 2018 Aug 31;16(1):153. doi: 10.1186/s12916-018-1128-1. Review.	Original research	Original research	Yes				2	2	2	yes	0	0		0		0	0	0	0	0	0	0		0		0	0	0	0				0	0	1	1		0		0		0		0		0
Local and regional dynamics of chikungunya virus transmission in Colombia: the role of mismatched spatial heterogeneity.	Moore SM, Ten Bosch QA, Siraj AS, Soda KJ, EspaÃ±a G, Campo A, GÃ³mez S, Salas D, Raybaud B, Wenger E, Welkhoff P, Perkins TA.	BMC Med. 2018 Aug 30;16(1):152. doi: 10.1186/s12916-018-1127-2.	Original research	Original research	Yes				2	2	2	yes	2	2	4	4	3	3	4	0	1	0	0	0		0		0	0	1	0				0	0	2	2		0		0		0		0		0
Modelling the cost-effectiveness of pay-for-performance in primary care in the UK.	Pandya A, Doran T, Zhu J, Walker S, Arntson E, Ryan AM.	BMC Med. 2018 Aug 29;16(1):135. doi: 10.1186/s12916-018-1126-3.	Original research	Original research	Yes				2	2	2	no	1	1	1	1	1	1	1	0	1	0	0	0		0		0	0	1	0				0	0	1	1	1	1		0		0		0		0
Infectious disease testing of UK-bound refugees: a population-based, cross-sectional study.	Crawshaw AF, Pareek M, Were J, Schillinger S, Gorbacheva O, Wickramage KP, Mandal S, Delpech V, Gill N, Kirkbride H, Zenner D.	BMC Med. 2018 Aug 28;16(1):143. doi: 10.1186/s12916-018-1125-4.	Original research	Original research	Yes				2	2	3	no	2	2	4	4	2	2	3	0	0	1	1	1	1	1	0	0	0	1	0	No		1	0	1		0	2	2		0		0		0		0
From hype to reality: data science enabling personalized medicine.	FrÃ¶hlich H, Balling R, Beerenwinkel N, Kohlbacher O, Kumar S, Lengauer T, Maathuis MH, Moreau Y, Murphy SA, Przytycka TM, Rebhan M, RÃ¶st H, Schuppert A, Schwab M, Spang R, Stekhoven D, Sun J, Weber A, Ziemek D, Zupan B.	BMC Med. 2018 Aug 27;16(1):150. doi: 10.1186/s12916-018-1122-7.	Debate	Debate	Yes				2	2	2	yes	1	1	2	2	2	2	2	0	1	0	0	0		0		0	0	1	0				0	0	2	2		0		0		0		0		0
Correction to: In vitro prediction of stop-codon suppression by intravenous gentamicin in patients with cystic fibrosis: a pilot study.	Sermet-Gaudelus I, Renouil M, Fajac A, Bidou L, Parbaille B, Pierrot S, Davy N, Bismuth E, Reinert P, Lenoir G, Lesure JF, Rousset JP, Edelman A.	BMC Med. 2018 Aug 25;16(1):159. doi: 10.1186/s12916-018-1138-z.	Erratum		No	Yes		Not peer reviewed
Putting non-alcoholic fatty liver disease on the radar for primary care physicians: how well are we doing?	Sanyal AJ.	BMC Med. 2018 Aug 24;16(1):148. doi: 10.1186/s12916-018-1149-9.	Commentary		No	Yes		Not peer reviewed
Cardiovascular medicine in China: what can we do to achieve the Healthy China 2030 plan?	Bei Y, Yang T, Xiao J.	BMC Med. 2018 Aug 24;16(1):132. doi: 10.1186/s12916-018-1133-4.	Commentary		No	Yes		Not peer reviewed
Quantifying where human acquisition of antibiotic resistance occurs: a mathematical modelling study.	Knight GM, Costelloe C, Deeny SR, Moore LSP, Hopkins S, Johnson AP, Robotham JV, Holmes AH.	BMC Med. 2018 Aug 23;16(1):137. doi: 10.1186/s12916-018-1121-8.	Original research	Original research	Yes				3	3	3	yes	1	1	5	5	2	2	5	0	1	0	0	0		0		0	0	1	0				0	0	1	1	2	2		0		0		0		0
The heart of the matter: in search of causal effects of depression on somatic diseases.	Roest AM, de Jonge P.	BMC Med. 2018 Aug 23;16(1):147. doi: 10.1186/s12916-018-1144-1.	Commentary		No	Yes		Not peer reviewed
Association of longitudinal alcohol consumption trajectories with coronary heart disease: a meta-analysis of six cohort studies using individual participant data.	O'Neill D, Britton A, Hannah MK, Goldberg M, Kuh D, Khaw KT, Bell S.	BMC Med. 2018 Aug 22;16(1):124. doi: 10.1186/s12916-018-1123-6.	Original research	Original research	Yes				2	2	2	yes	0	0		0		0	0	0	0	0	0	0		0		0	0	0	0				0	0		0	1	1	1	1		0		0		0
Childhood trauma and the enduring consequences of forcibly separating children from parents at the United States border.	Teicher MH.	BMC Med. 2018 Aug 22;16(1):146. doi: 10.1186/s12916-018-1147-y.	Commentary		No	Yes		Not peer reviewed
Stratified survival of resected and overall pancreatic cancer patients in Europe and the USA in the early twenty-first century: a large, international population-based study.	Huang L, Jansen L, Balavarca Y, Babaei M, van der Geest L, Lemmens V, Van Eycken L, De Schutter H, Johannesen TB, Primic-Å½akelj M, Zadnik V, Besselink MG, Schrotz-King P, Brenner H.	BMC Med. 2018 Aug 21;16(1):125. doi: 10.1186/s12916-018-1120-9.	Original research	Original research	Yes				3	3	2	no	0	0		0		0	0	0	0	0	0	0		0		0	0	0	0				0	0		0	2	2	1	1		0		0		0
Global incidence of suicide among Indigenous peoples: a systematic review.	Pollock NJ, Naicker K, Loro A, Mulay S, Colman I.	BMC Med. 2018 Aug 20;16(1):145. doi: 10.1186/s12916-018-1115-6. Review.	Original research	Original research	Yes				2	2	2	yes	0	0		0		0	0	0	0	0	0	0		0		0	0	0	0				0	0	1	1		0		0		0		0		0
Simultaneously characterizing the comparative economics of routine female adolescent nonavalent human papillomavirus (HPV) vaccination and assortativity of sexual mixing in Hong Kong Chinese: a modeling analysis.	Choi HCW, Jit M, Leung GM, Tsui KL, Wu JT.	BMC Med. 2018 Aug 17;16(1):127. doi: 10.1186/s12916-018-1118-3.	Original research	Original research	Yes				2	2	2	yes	1	1	1	1	0	0	1	0	1	0	0	0		0		0	0	0	0				0	0	1	1		0		0		0		0		0
Fast and expensive (PCR) or cheap and slow (culture)? A mathematical modelling study to explore screening for carbapenem resistance in UK hospitals.	Knight GM, Dyakova E, Mookerjee S, Davies F, Brannigan ET, Otter JA, Holmes AH.	BMC Med. 2018 Aug 16;16(1):141. doi: 10.1186/s12916-018-1117-4.	Original research	Original research	Yes				2	2	2	yes	0	0		0		0	0	0	0	0	0	0		0		0	0	0	0				0	0		0	2	2		0		0		0		0
How and why weight stigma drives the obesity 'epidemic' and harms health.	Tomiyama AJ, Carr D, Granberg EM, Major B, Robinson E, Sutin AR, Brewis A.	BMC Med. 2018 Aug 15;16(1):123. doi: 10.1186/s12916-018-1116-5.	Opinion	Opinion	Yes				3	3	2	yes	1	1	1	1	1	1	1	0	1	0	0	0		0		0	0	1	0				0	0	2	2	1	1		0		0		0		0
Exploring causality in the association between circulating 25-hydroxyvitamin D and colorectal cancer risk: a large Mendelian randomisation study.	He Y, Timofeeva M, Farrington SM, Vaughan-Shaw P, Svinti V, Walker M, Zgaga L, Meng X, Li X, Spiliopoulou A, Jiang X, HyppÃ¶nen E, Kraft P, Kiel DP; SUNLIGHT consortium., Hayward C, Campbell A, Porteous D, Vucic K, Kirac I, Filipovic M, Harris SE, et al.	BMC Med. 2018 Aug 14;16(1):142. doi: 10.1186/s12916-018-1119-2.	Original research	Original research	Yes				3	3	2	no	0	0		0		0	0	0	0	0	0	0		0		0	0	0	0				0	0		0	2	2		0		0	1	1		0
Real-world data reveal a diagnostic gap in non-alcoholic fatty liver disease.	Alexander M, Loomis AK, Fairburn-Beech J, van der Lei J, Duarte-Salles T, Prieto-Alhambra D, Ansell D, Pasqua A, Lapi F, Rijnbeek P, Mosseveld M, Avillach P, Egger P, Kendrick S, Waterworth DM, Sattar N, Alazawi W.	BMC Med. 2018 Aug 13;16(1):130. doi: 10.1186/s12916-018-1103-x.	Original research	Original research	Yes				2	2	2	yes	1	1	18	18	4	4	10	0	0	1	1	1	8	8	4	4	0	0	1	No		1	0	1		0	1	1		0	1	1		0		0
Retraction Note: The impact of repeated vaccination on influenza vaccine effectiveness: a systematic review and meta-analysis.	Ramsay LC, Buchan SA, Stirling RG, Cowling BJ, Feng S, Kwong JC, Warshawsky BF.	BMC Med. 2018 Aug 12;16(1):133. doi: 10.1186/s12916-018-1137-0.	Retraction		No	Yes		Not peer reviewed
Correction to: Actigraphy assessments of circadian sleep-wake cycles in the Vegetative and Minimally Conscious States.	Cruse D, Thibaut A, Demertzi A, Nantes JC, Bruno MA, Gosseries O, Vanhaudenhuyse A, Bekinschtein TA, Owen AM, Laureys S.	BMC Med. 2018 Aug 11;16(1):134. doi: 10.1186/s12916-018-1139-y.	Erratum		No	Yes		Not peer reviewed
Differential relationship between waist circumference and mortality according to age, sex, and body mass index in Korean with age of 30-90 years; a nationwide health insurance database study.	Cho GJ, Yoo HJ, Hwang SY, Choi J, Lee KM, Choi KM, Baik SH, Han SW, Kim T.	BMC Med. 2018 Aug 10;16(1):131. doi: 10.1186/s12916-018-1114-7.	Original research	Original research	Yes				4	4	4	no	1	1	2	2	0	0	2	0	1	0	0	0		0		0	0	0	0				0	0	2	2	2	2		0		0		0		0
Validity of an online 24-h recall tool (myfood24) for dietary assessment in population studies: comparison with biomarkers and standard interviews.	Wark PA, Hardie LJ, Frost GS, Alwan NA, Carter M, Elliott P, Ford HE, Hancock N, Morris MA, Mulla UZ, Noorwali EA, Petropoulou K, Murphy D, Potter GDM, Riboli E, Greenwood DC, Cade JE.	BMC Med. 2018 Aug 9;16(1):136. doi: 10.1186/s12916-018-1113-8.	Original research	Original research	Yes				3	3	3	yes	1	1	1	1	0	0	1	0	1	0	0	0		0		0	0	0	0				0	0		0	1	1	2	2		0		0		0
Epidemiological and genomic determinants of tuberculosis outbreaks in First Nations communities in Canada.	Doroshenko A, Pepperell CS, Heffernan C, Egedahl ML, Mortimer TD, Smith TM, Bussan HE, Tyrrell GJ, Long R.	BMC Med. 2018 Aug 8;16(1):128. doi: 10.1186/s12916-018-1112-9.	Original research	Original research	Yes				5	5	2	yes	1	1	1	1	1	1	1	0	1	0	0	0		0		0	0	1	0				0	0	2	2		0	2	2		0		0		0
Resistance decay in individuals after antibiotic exposure in primary care: a systematic review and meta-analysis.	Bakhit M, Hoffmann T, Scott AM, Beller E, Rathbone J, Del Mar C.	BMC Med. 2018 Aug 7;16(1):126. doi: 10.1186/s12916-018-1109-4. Review.	Original research	Original research	Yes				2	2	2	no	0	0		0		0	0	0	0	0	0	0		0		0	0	0	0				0	0		0	1	1	1	1		0		0		0
NeighbourhoodÂ level real-time forecasting of dengue cases in tropical urban Singapore.	Chen Y, Ong JHY, Rajarethinam J, Yap G, Ng LC, Cook AR.	BMC Med. 2018 Aug 6;16(1):129. doi: 10.1186/s12916-018-1108-5.	Original research	Original research	Yes				4	4	3	no	1	1	1	1	0	0	1	0	1	0	0	0		0		0	0	0	0				0	0	1	1		0	1	1		0		0		0
Investigating spillover of multidrug-resistant tuberculosis from a prison: a spatial and molecular epidemiological analysis.	Warren JL, Grandjean L, Moore DAJ, Lithgow A, Coronel J, Sheen P, Zelner JL, Andrews JR, Cohen T.	BMC Med. 2018 Aug 3;16(1):122. doi: 10.1186/s12916-018-1111-x.	Original research	Original research	Yes				2	2	2	no	1	1	3	3	1	1	3	0	1	0	0	0		0		0	0	1	0				0	0		0	2	2		0		0		0		0
Breaking bread: examining the impact of policy changes in access to state-funded provisions of gluten-free foods in England.	Linton MJ, Jones T, Owen-Smith A, Payne RA, Coast J, Glynn J, Hollingworth W.	BMC Med. 2018 Aug 2;16(1):119. doi: 10.1186/s12916-018-1106-7.	Original research	Original research	Yes				2	2	2	yes	0	0		0		0	0	0	0	0	0	0		0		0	0	0	0				0	0		0	2	2		0		0		0		0
Management of patients with liver diseases on the waiting list for transplantation: a major impact to the success of liver transplantation.	Samuel D, Coilly A.	BMC Med. 2018 Aug 1;16(1):113. doi: 10.1186/s12916-018-1110-y.	Opinion	Opinion	Yes				3	3	3	yes	0	0		0		0	0	0	0	0	0	0		0		0	0	0	0				0	0	1	1	2	2		0		0		0		0
How are health-related behaviours influenced by a diagnosis of pre-diabetes? A meta-narrative review.	Barry E, Greenhalgh T, Fahy N.	BMC Med. 2018 Jul 27;16(1):121. doi: 10.1186/s12916-018-1107-6. Review.	Original research	Original research	Yes				3	3	2	yes	1	1	1	1	0	0	1	0	1	0	0	0		0		0	0	0	0				0	0		0	3	3		0		0		0		0
Medications that reduce emergency hospital admissions: an overview of systematic reviews and prioritisation of treatments.	Bobrovitz N, Heneghan C, Onakpoya I, Fletcher B, Collins D, Tompson A, Lee J, Nunan D, Fisher R, Scott B, O'Sullivan J, Van Hecke O, Nicholson BD, Stevens S, Roberts N, Mahtani KR.	BMC Med. 2018 Jul 26;16(1):115. doi: 10.1186/s12916-018-1104-9. Review.	Original research	Original research	Yes				2	2	2	yes	0	0		0		0	0	0	0	0	0	0		0		0	0	0	0				0	0	1	1	1	1		0		0		0		0
The potential impact of the demographic transition in the Senegal-Gambia region of sub-Saharan Africa on the burden of infectious disease and its potential synergies with control programmes: the case of hepatitis B.	Williams JR, Manfredi P, Melegaro A.	BMC Med. 2018 Jul 25;16(1):118. doi: 10.1186/s12916-018-1100-0.	Original research	Original research	Yes				3	3	2	yes	0	0		0		0	0	0	0	0		0		0		0	0	0	0				0	0		0	2	2		0		0		0		0
The impact of dementia on service use by individuals with a comorbid health condition: a comparison of two cross-sectional analyses conducted approximately 10 years apart.	Bennett HQ, Norton S, Bunn F, Robinson L, Rait G, Goodman C, Brayne C, Matthews FE.	BMC Med. 2018 Jul 24;16(1):114. doi: 10.1186/s12916-018-1105-8.	Original research	Original research	Yes				2	2	3	yes	1	1	1	1		0	0	1	0	0	1	1	1	1	1	1	1	0	0	No		1	0	1		0	2	2		0		0		0		0
A longitudinal, observational study of the features of transitional healthcare associated with better outcomes for young people with long-term conditions.	Colver A, McConachie H, Le Couteur A, Dovey-Pearce G, Mann KD, McDonagh JE, Pearce MS, Vale L, Merrick H, Parr JR; Transition Collaborative Group..	BMC Med. 2018 Jul 23;16(1):111. doi: 10.1186/s12916-018-1102-y.	Original research	Original research	Yes				2	2	2	yes	0	0		0		0	0	0	0	0	0	0		0		0	0	0	0				0	0		0	1	1	1	1		0		0		0
The association of depression and all-cause and cause-specific mortality: an umbrella review of systematic reviews and meta-analyses.	Machado MO, Veronese N, Sanches M, Stubbs B, Koyanagi A, Thompson T, Tzoulaki I, Solmi M, Vancampfort D, Schuch FB, Maes M, Fava GA, Ioannidis JPA, Carvalho AF.	BMC Med. 2018 Jul 20;16(1):112. doi: 10.1186/s12916-018-1101-z. Review.	Original research	Original research	Yes				2	2	1	yes	0	0		0		0	0	0	0	0	0	0		0		0	0	0	0				0	0		0	2	2		0		0		0		0
Poor reporting of multivariable prediction model studies: towards a targeted implementation strategy of the TRIPOD statement.	Heus P, Damen JAAG, Pajouheshnia R, Scholten RJPM, Reitsma JB, Collins GS, Altman DG, Moons KGM, Hooft L.	BMC Med. 2018 Jul 19;16(1):120. doi: 10.1186/s12916-018-1099-2.	Original research		Yes	Yes	Yes	One review was uploaded twice instead of the subsequent review	2		2	no	0																										2
Efficacy, effectiveness and safety of vaccination against human papillomavirus in males: a systematic review.	Harder T, Wichmann O, Klug SJ, van der Sande MAB, Wiese-Posselt M.	BMC Med. 2018 Jul 18;16(1):110. doi: 10.1186/s12916-018-1098-3. Review.	Original research	Original research	Yes				2	2	3	no	1	1	2	2	1	1	2	0	1	0	0	0		0		0	0	1	0				0	0		0	1	1		0		0		0		0	1
The impact of demographic changes, exogenous boosting and new vaccination policies on varicella and herpes zoster in Italy: a modelling and cost-effectiveness study.	Melegaro A, Marziano V, Del Fava E, Poletti P, Tirani M, Rizzo C, Merler S.	BMC Med. 2018 Jul 17;16(1):117. doi: 10.1186/s12916-018-1094-7.	Original research	Original research	Yes				2	2	3	yes	0	0		0		0	0	0	0	0	0	0		0		0	0	0	0				0	0		0	2	2		0		0		0		0
Changes in HbA1c and weight, and treatment persistence, over the 18Â months following initiation of second-line therapy in patients with type 2 diabetes: results from the United Kingdom Clinical Practice Research Datalink.	Wilding J, Godec T, Khunti K, Pocock S, Fox R, Smeeth L, Clauson P, Fenici P, Hammar N, Medina J.	BMC Med. 2018 Jul 16;16(1):116. doi: 10.1186/s12916-018-1085-8.	Original research	Original research	Yes				3	3	2	yes	1	1	4	4	0	0	2	0	0	1	1	1	2	2	1	1	1	0	0	No		1	0	1	1	1	1	1		0		0	1	1		0
Modelling population-level impact to inform target product profiles for childhood malaria vaccines.	Hogan AB, Winskill P, Verity R, Griffin JT, Ghani AC.	BMC Med. 2018 Jul 13;16(1):109. doi: 10.1186/s12916-018-1095-6.	Original research	Original research	Yes				3	3	2	yes	1	1	2	2	1	1	1	0	0	1	1	1	1	1	1	1	0	0	1	No		1	0	1	1	1	1	1		0		0		0		0
Translating evidence to patient care through caregivers: a systematic review of caregiver-mediated interventions.	Fiest KM, McIntosh CJ, Demiantschuk D, Leigh JP, Stelfox HT.	BMC Med. 2018 Jul 12;16(1):105. doi: 10.1186/s12916-018-1097-4. Review.	Original research	Original research	Yes				2	2	2	no	0	0		0		0	0	0	0	0	0	0		0		0	0	0	0				0	0		0	2	2		0		0		0		0
Optimising first- and second-line treatment strategies for untreated major depressive disorder - the SUNâ˜ºD study: a pragmatic, multi-centre, assessor-blinded randomised controlled trial.	Kato T, Furukawa TA, Mantani A, Kurata K, Kubouchi H, Hirota S, Sato H, Sugishita K, Chino B, Itoh K, Ikeda Y, Shinagawa Y, Kondo M, Okamoto Y, Fujita H, Suga M, Yasumoto S, Tsujino N, Inoue T, Fujise N, Akechi T, Yamada M, et al.	BMC Med. 2018 Jul 11;16(1):103. doi: 10.1186/s12916-018-1096-5.	Original research	Original research	Yes			(Unable to find a ref requested)	3	3	3	yes	2	2	15	15	4	4	10	0	0	1	2	2	5	5	4	4	0	0	1	Yes	2		2	0	1	1	2	2		0		0		0		0
Genotype-guided versus traditional clinical dosing of warfarin in patients of Asian ancestry: a randomized controlled trial.	Syn NL, Wong AL, Lee SC, Teoh HL, Yip JWL, Seet RC, Yeo WT, Kristanto W, Bee PC, Poon LM, Marban P, Wu TS, Winther MD, Brunham LR, Soong R, Tai BC, Goh BC.	BMC Med. 2018 Jul 10;16(1):104. doi: 10.1186/s12916-018-1093-8.	Original research	Original research	Yes				2	2	3	yes	1	1	1	1	0	0	1	0	1	0	0	0		0		0	0	0	0				0	0	1	1	1	1		0		0		0		0
Can community health worker home visiting improve care-seeking and maternal and newborn care practices in fragile states such as Afghanistan? A population-based intervention study.	Edmond KM, Yousufi K, Anwari Z, Sadat SM, Staniczai SM, Higgins-Steele A, Bellows AL, Smith ER.	BMC Med. 2018 Jul 9;16(1):106. doi: 10.1186/s12916-018-1092-9.	Original research	Original research	Yes				3	3	2	yes	1	1	3	3	0	0	1	0	0	1	1	1	2	2	1	1	1	0	0	No		1	0	1	2	2		0		0		0		0	1	1
How can we teach medical students to choose wisely? A randomised controlled cross-over study of video- versus text-based case scenarios.	Ludwig S, Schuelper N, Brown J, Anders S, Raupach T.	BMC Med. 2018 Jul 6;16(1):107. doi: 10.1186/s12916-018-1090-y.	Original research	Original research	Yes				2	2	2	no	1	1	7	7	3	3	4	0	0	1	1	1	3	3	0	0	0	1	0	No		1	0	1		0	2	2		0		0		0		0
Clinical utility of the S3-score for molecular prediction of outcome in non-metastatic and metastatic clear cell renal cell carcinoma.	BÃ¼ttner F, Winter S, Rausch S, Hennenlotter J, Kruck S, Stenzl A, Scharpf M, Fend F, Agaimy A, Hartmann A, Bedke J, Schwab M, Schaeffeler E.	BMC Med. 2018 Jul 5;16(1):108. doi: 10.1186/s12916-018-1088-5.	Original research	Original research	Yes				2	2	2	no	0	0		0		0	0	0	0	0	0	0		0		0	0	0	0				0	0		0	1	1	1	1		0		0		0
Estimating the distribution of morbidity and mortality of childhood diarrhea, measles, and pneumonia by wealth group in low- and middle-income countries.	Chang AY, Riumallo-Herl C, Salomon JA, Resch SC, Brenzel L, Verguet S.	BMC Med. 2018 Jul 4;16(1):102. doi: 10.1186/s12916-018-1074-y.	Original research	Original research	Yes				4	4	3	no	1	1	1	1	1	1	1	0	1	0	0	0		0		0	0	1	0				0	0	2	2		0		0		0		0		0
Cost-effectiveness of a potential Zika vaccine candidate: a case study for Colombia.	Shoukat A, Vilches T, Moghadas SM.	BMC Med. 2018 Jul 3;16(1):100. doi: 10.1186/s12916-018-1091-x.	Original research	Original research	Yes				2	2	2	no	0	0		0		0	0	0	0	0	0	0		0		0	0	0	0				0	0	2	2		0		0		0		0		0
Recurrence quantification analysis of resting state EEG signals in autism spectrum disorder - a systematic methodological exploration of technical and demographic confounders in the search for biomarkers.	Heunis T, Aldrich C, Peters JM, Jeste SS, Sahin M, Scheffer C, de Vries PJ.	BMC Med. 2018 Jul 2;16(1):101. doi: 10.1186/s12916-018-1086-7.	Original research	Original research	Yes				3	3	3	yes	1	1	1	1	1	1	1	0	1	0	0	0		0		0	0	1	0				0	0		0	1	1		0		0	1	1		0
Nordic diet, Mediterranean diet, and the risk of chronic diseases: the EPIC-Potsdam study.	Galbete C, KrÃ¶ger J, Jannasch F, Iqbal K, Schwingshackl L, Schwedhelm C, Weikert C, Boeing H, Schulze MB.	BMC Med. 2018 Jun 27;16(1):99. doi: 10.1186/s12916-018-1082-y.	Original research	Original research	Yes				4	4	3	yes	0	0		0		0	0	0	0	0	0	0		0		0	0	0	0				0	0	1	1	3	3		0		0		0		0
Cross-border movement, economic development and malaria elimination in the Kingdom of Saudi Arabia.	Al Zahrani MH, Omar AI, Abdoon AMO, Ibrahim AA, Alhogail A, Elmubarak M, Elamin YE, AlHelal MA, Alshahrani AM, Abdelgader TM, Saeed I, El Gamri TB, Alattas MS, Dahlan AA, Assiri AM, Maina J, Li XH, Snow RW.	BMC Med. 2018 Jun 26;16(1):98. doi: 10.1186/s12916-018-1081-z.	correspondence	correspondence	Yes				2	2	2	no	1	1	1	1	1	1	1	0	1	0	0	0		0		0	0	1	0				0	0	1	1	1	1		0		0		0		0
The socioeconomic profile of alcohol-attributable mortality in South Africa: a modelling study.	Probst C, Parry CDH, Wittchen HU, Rehm J.	BMC Med. 2018 Jun 25;16(1):97. doi: 10.1186/s12916-018-1080-0.	Original research	Original research	Yes				2	2	2	yes	0	0		0		0	0	0	0	0	0	0		0		0	0	0	0				0	0		0	1	1		0		0		0		0	1
Being pragmatic about healthcare complexity: our experiences applying complexity theory and pragmatism to health services research.	Long KM, McDermott F, Meadows GN.	BMC Med. 2018 Jun 20;16(1):94. doi: 10.1186/s12916-018-1087-6.	Opinion	Opinion	Yes				4	4	3	no	0	0		0		0	0	0	0	0	0	0		0		0	0	0	0				0	0		0	3	3		0		0		0		0
Simple rules for evidence translation in complex systems: A qualitative study.	Reed JE, Howe C, Doyle C, Bell D.	BMC Med. 2018 Jun 20;16(1):92. doi: 10.1186/s12916-018-1076-9.	Original research	Original research	Yes				3	3	2	yes	0	0		0		0	0	0	0	0	0	0		0		0	0	0	0				0	0		0	1	1		0		0		0		0
Studying complexity in health services research: desperately seeking an overdue paradigm shift.	Greenhalgh T, Papoutsi C.	BMC Med. 2018 Jun 20;16(1):95. doi: 10.1186/s12916-018-1089-4.	Editorial		No	Yes		Not peer reviewed
Outcomes of neonates born following transfers of frozen-thawed cleavage-stage embryos with blastomere loss: a prospective, multicenter, cohort study.	Wu YT, Li C, Zhu YM, Zou SH, Wu QF, Wang LP, Wu Y, Yin R, Shi CY, Lin J, Jiang ZR, Xu YJ, Su YF, Zhang J, Sheng JZ, Fraser WD, Liu ZW, Huang HF.	BMC Med. 2018 Jun 19;16(1):96. doi: 10.1186/s12916-018-1077-8.	Original research	Original research	Yes				2	2	2	yes	0	0		0		0	0	0	0	0	0	0		0		0	0	0	0				0	0		0	1	1	1	1		0		0		0
Chronic hepatitis B virus infection and risk of chronic kidney disease: a population-based prospective cohort study of 0.5 million Chinese adults.	Si J, Yu C, Guo Y, Bian Z, Qin C, Yang L, Chen Y, Yin L, Li H, Lan J, Chen J, Chen Z, Lv J, Li L; China Kadoorie Biobank Collaborative Group..	BMC Med. 2018 Jun 18;16(1):93. doi: 10.1186/s12916-018-1084-9.	Original research	Original research	Yes				2	2	2	yes	0	0		0		0	0	0	0	0	0	0		0		0	0	0	0				0	0	1	1	1	1		0		0		0		0
Innovative health financing for refugees.	Spiegel P, Chanis R, Trujillo A.	BMC Med. 2018 Jun 15;16(1):90. doi: 10.1186/s12916-018-1068-9.	Debate	Debate	Yes				2	2	2	no	1	1	3	3	2	2	3	0	1	0	0	0		0		0	0	1	0				0	0		0	2	2		0		0		0		0
Abortion-related emergency department visits in the United States: An analysis of a national emergency department sample.	Upadhyay UD, Johns NE, Barron R, Cartwright AF, TapÃ© C, Mierjeski A, McGregor AJ.	BMC Med. 2018 Jun 14;16(1):88. doi: 10.1186/s12916-018-1072-0.	Original research	Original research	Yes				2	2	2	yes	0	0		0		0	0	0	0	0	0	0		0		0	0	0	0				0	0	2	2		0		0		0		0		0
Developing a measure of polypharmacy appropriateness in primary care: systematic review and expert consensus study.	Burt J, Elmore N, Campbell SM, Rodgers S, Avery AJ, Payne RA.	BMC Med. 2018 Jun 13;16(1):91. doi: 10.1186/s12916-018-1078-7. Review.	Original research		Yes	Yes	Yes	One review was a supplementary file, (and was unable to obtain a ref. requested)	3		2	yes	1		2		1						0																3
Using flawed, uncertain, proximate and sparse (FUPS) data in the context of complexity: learning from the case of child mental health.	Wolpert M, Rutter H.	BMC Med. 2018 Jun 13;16(1):82. doi: 10.1186/s12916-018-1079-6.	Opinion	Opinion	Yes				3	3	2	no	0	0		0		0	0	0	0	0	0	0		0		0	0	0	0				0	0	2	2	1	1		0		0		0		0
Perinatal health outcomes and care among asylum seekers and refugees: a systematic review of systematic reviews.	Heslehurst N, Brown H, Pemu A, Coleman H, Rankin J.	BMC Med. 2018 Jun 12;16(1):89. doi: 10.1186/s12916-018-1064-0. Review.	Original research	Original research	Yes				3	3	4	yes	0	0		0		0	0	0	0	0	0	0		0		0	0	0	0				0	0		0	2	2	1	1		0		0		0
Avoidable waste of research related to outcome planning and reporting in clinical trials.	Yordanov Y, Dechartres A, Atal I, Tran VT, Boutron I, Crequit P, Ravaud P.	BMC Med. 2018 Jun 11;16(1):87. doi: 10.1186/s12916-018-1083-x.	Original research	Original research	Yes				2	2	3	yes	2	2	2	2	0	0	1	0	0	1	1	1	1	1	0	0	0	0	0	No		1	0	1	1	1		0	1	1		0		0		0
Trends in, and factors associated with, HIV infection amongst tuberculosis patients in the era of anti-retroviral therapy: a retrospective study in England, Wales and Northern Ireland.	Winter JR, Stagg HR, Smith CJ, Lalor MK, Davidson JA, Brown AE, Brown J, Zenner D, Lipman M, Pozniak A, Abubakar I, Delpech V.	BMC Med. 2018 Jun 7;16(1):85. doi: 10.1186/s12916-018-1070-2.	Original research	Original research	Yes				4	4	3	no	0	0		0		0	0	0	0	0	0	0		0		0	0	0	0				0	0		0	2	2		0	1	1		0		0	1
Four-year effects of exercise on fatigue and physical activity in patients with cancer.	Witlox L, Hiensch AE, Velthuis MJ, Steins Bisschop CN, Los M, Erdkamp FLG, Bloemendal HJ, Verhaar M, Ten Bokkel Huinink D, van der Wall E, Peeters PHM, May AM.	BMC Med. 2018 Jun 8;16(1):86. doi: 10.1186/s12916-018-1075-x.	Original research	Original research	Yes				2	2	2	yes	1	1	1	1		0	0	1	0	0	1	1	1	1	1	1	1	0	0	No		1	0	1	1	1	1	1		0		0		0		0
Transient portal vein thrombosis in liver cirrhosis.	Qi X, Guo X, Yoshida EM, MÃ©ndez-SÃ¡nchez N, De Stefano V, Tacke F, Mancuso A, Sugawara Y, Yang SS, Teschke R, Arora A, Valla DC.	BMC Med. 2018 Jun 5;16(1):83. doi: 10.1186/s12916-018-1069-8. Review.	Minireview	Minireview	Yes				3	3	2	no	1	1	5	5	4	4	5	0	1	0	0	0		0		0	0	1	0				0	0		0	1	1		0		0	1	1		0
Zika vaccines and therapeutics: landscape analysis and challenges ahead.	Wilder-Smith A, Vannice K, Durbin A, Hombach J, Thomas SJ, Thevarjan I, Simmons CP.	BMC Med. 2018 Jun 6;16(1):84. doi: 10.1186/s12916-018-1067-x.	Opinion	Opinion	Yes				2	2	2	yes	0	0		0		0	0	0	0	0	0	0		0		0	0	0	0				0	0	2	2		0		0		0		0		0
Measuring and mapping the global burden of antimicrobial resistance.	Hay SI, Rao PC, Dolecek C, Day NPJ, Stergachis A, Lopez AD, Murray CJL.	BMC Med. 2018 Jun 4;16(1):78. doi: 10.1186/s12916-018-1073-z.	Commentary		No	Yes		Not peer reviewed
Efficacy and safety of ascending doses of praziquantel against Schistosoma haematobium infection in preschool-aged and school-aged children: a single-blind randomised controlled trial.	Coulibaly JT, Panic G, Yapi RB, KovaÄ J, Barda B, N'Gbesso YK, Hattendorf J, Keiser J.	BMC Med. 2018 Jun 1;16(1):81. doi: 10.1186/s12916-018-1066-y.	Original research	Original research	Yes				2	2	2	yes	0	0		0		0	0	0	0	0	0	0		0		0	0	0	0				0	0	1	1		0		0		0		0		0	1
Is telephone health coaching a useful population health strategy for supporting older people with multimorbidity? An evaluation of reach, effectiveness and cost-effectiveness using a 'trial within a cohort'.	Panagioti M, Reeves D, Meacock R, Parkinson B, Lovell K, Hann M, Howells K, Blakemore A, Riste L, Coventry P, Blakeman T, Sidaway M, Bower P.	BMC Med. 2018 May 30;16(1):80. doi: 10.1186/s12916-018-1051-5.	Original research	Original research	Yes				3	3	2	yes	1	1	1	1		0	0	1	0	0	1	1	1	1	1	1	1	0	0	No		1	0	1		0	2	2		0		0		0		0
Switching to dual/monotherapy determines an increase in CD8+ in HIV-infected individuals: an observational cohort study.	Mussini C, Lorenzini P, Cozzi-Lepri A, Marchetti G, Rusconi S, Gori A, Nozza S, Lichtner M, Antinori A, Cossarizza A, d'Arminio Monforte A; Icona Foundation Study Group..	BMC Med. 2018 May 29;16(1):79. doi: 10.1186/s12916-018-1046-2.	Original research	Original research	Yes				2	2	3	yes	0	0		0		0	0	0	0	0	0	0		0		0	0	0	0				0	0		0	1	1		0	1	1		0		0
Patterns of adiposity, vascular phenotypes and cognitive function in the 1946 British Birth Cohort.	Masi S, Georgiopoulos G, Khan T, Johnson W, Wong A, Charakida M, Whincup P, Hughes AD, Richards M, Hardy R, Deanfield J.	BMC Med. 2018 May 28;16(1):75. doi: 10.1186/s12916-018-1059-x.	Original research	Original research	Yes				2	2	2	no	0	0		0		0	0	0	0	0	0	0		0		0	0	0	0				0	0	1	1	1	1		0		0		0		0
A cut-off of daily sedentary time and all-cause mortality in adults: a meta-regression analysis involving more than 1 million participants.	Ku PW, Steptoe A, Liao Y, Hsueh MC, Chen LJ.	BMC Med. 2018 May 25;16(1):74. doi: 10.1186/s12916-018-1062-2.	Original research	Original research	Yes				2	2	2	yes	0	0		0		0	0	0	0	0	0	0		0		0	0	0	0				0	0		0		0		0	1	1		0		0
High burden of birthweight-lowering genetic variants in Africans and Asians.	Tekola-Ayele F, Workalemahu T, Amare AT.	BMC Med. 2018 May 24;16(1):70. doi: 10.1186/s12916-018-1061-3.	Original research		Yes	Yes	Yes	Seems there was a previous round of reviews not uploaded, and that there was a 3rd reviewer not uploaded	2		2	yes	0										0														1		1
Associations of discretionary screen time with mortality, cardiovascular disease and cancer are attenuated by strength, fitness and physical activity: findings from the UK Biobank study.	Celis-Morales CA, Lyall DM, Steell L, Gray SR, Iliodromiti S, Anderson J, Mackay DF, Welsh P, Yates T, Pell JP, Sattar N, Gill JMR.	BMC Med. 2018 May 24;16(1):77. doi: 10.1186/s12916-018-1063-1.	Original research	Original research	Yes				3	3	4	yes	1	1	4	4	1	1	3	0	0	1	1	1	1	1	1	1	0	0	1	No		1	0	1		0	2	2		0		0		0		0
Spatio-temporal mapping of Madagascar's Malaria Indicator Survey results to assess Plasmodium falciparum endemicity trends between 2011 and 2016.	Kang SY, Battle KE, Gibson HS, Ratsimbasoa A, Randrianarivelojosia M, Ramboarina S, Zimmerman PA, Weiss DJ, Cameron E, Gething PW, Howes RE.	BMC Med. 2018 May 23;16(1):71. doi: 10.1186/s12916-018-1060-4.	Original research	Original research	Yes				2	2	3	no	1	1	1	1	0	0	1	0	1	0	0	0		0		0	0	0	0				0	0		0	2	2		0		0		0		0
Effective coverage of essential inpatient care for small and sick newborns in a high mortality urban setting: a cross-sectional study in Nairobi City County, Kenya.	Murphy GAV, Gathara D, Mwachiro J, Abuya N, Aluvaala J, English M; Health Services that Deliver for Newborns Expert Group..	BMC Med. 2018 May 22;16(1):72. doi: 10.1186/s12916-018-1056-0.	Original research	Original research	Yes				2	2	2	no	0	0		0		0	0	0	0	0	0	0		0		0	0	0	0				0	0		0	1	1		0		0		0		0
Informing real-world practice with real-world evidence: the value of PRECIS-2.	Neta G, Johnson KE.	BMC Med. 2018 May 21;16(1):76. doi: 10.1186/s12916-018-1071-1.	Commentary		No	Yes		Not peer reviewed
Pretreatment chest x-ray severity and its relation to bacterial burden in smear positive pulmonary tuberculosis.	Murthy SE, Chatterjee F, Crook A, Dawson R, Mendel C, Murphy ME, Murray SR, Nunn AJ, Phillips PPJ, Singh KP, McHugh TD, Gillespie SH; REMoxTB Consortium..	BMC Med. 2018 May 21;16(1):73. doi: 10.1186/s12916-018-1053-3.	Original research	Original research	Yes				3	3	3	no	0	0		0		0	0	0	0	0	0	0		0		0	0	0	0				0	0		0	2	2		0		0		0		0	1
Serum magnesium levels and risk of coronary artery disease: Mendelian randomisation study.	Larsson SC, Burgess S, MichaÃ«lsson K.	BMC Med. 2018 May 17;16(1):68. doi: 10.1186/s12916-018-1065-z.	Original research	Original research	Yes				2	2	2	yes	0	0		0		0	0	0	0	0	0	0		0		0	0	0	0				0	0	1	1		0		0		0		0		0
Healthcare costs and utilization associated with high-risk prescription opioid use: a retrospective cohort study.	Chang HY, Kharrazi H, Bodycombe D, Weiner JP, Alexander GC.	BMC Med. 2018 May 16;16(1):69. doi: 10.1186/s12916-018-1058-y.	Original research	Original research	Yes				2	2	2	no	0	0		0		0	0	0	0	0	0	0		0		0	0	0	0				0	0	2	2		0		0		0		0		0
Guillain-BarrÃ© syndrome risk among individuals infected with Zika virus: a multi-country assessment.	Mier-Y-Teran-Romero L, Delorey MJ, Sejvar JJ, Johansson MA.	BMC Med. 2018 May 15;16(1):67. doi: 10.1186/s12916-018-1052-4.	Original research	Original research	Yes				2	2	4	no	0	0		0		0	0	0	0	0	0	0		0		0	0	0	0				0	0	1	1		0		0	1	1		0		0
Analysing the role of complexity in explaining the fortunes of technology programmes: empirical application of the NASSS framework.	Greenhalgh T, Wherton J, Papoutsi C, Lynch J, Hughes G, A'Court C, Hinder S, Procter R, Shaw S.	BMC Med. 2018 May 14;16(1):66. doi: 10.1186/s12916-018-1050-6.	Original research	Original research	Yes				4	4	2	yes	0	0		0		0	0	0	0	0	0	0		0		0	0	0	0				0	0	1	1	2	2		0		0		0		0
The Syrian conflict: a case study of the challenges and acute need for medical humanitarian operations for women and children internally displaced persons.	Aburas R, Najeeb A, Baageel L, Mackey TK.	BMC Med. 2018 May 11;16(1):65. doi: 10.1186/s12916-018-1041-7.	Opinion	Opinion	Yes				2	2	2	yes	0	0		0		0	0	0	0	0	0	0		0		0	0	0	0				0	0		0	1	1		0		0		0	1	1
The Daily Mile makes primary school children more active, less sedentary and improves their fitness and body composition: a quasi-experimental pilot study.	Chesham RA, Booth JN, Sweeney EL, Ryde GC, Gorely T, Brooks NE, Moran CN.	BMC Med. 2018 May 10;16(1):64. doi: 10.1186/s12916-018-1049-z.	Original research	Original research	Yes			(1 reviewer requested a ref. I can't find)	3	3	2	no	1	1	1	1	0	0	1	0	1	0	0	0		0		0	0	0	0				0	0		0	2	2	1	1		0		0		0
Clinical trial registration and reporting: a survey of academic organizations in the United States.	Mayo-Wilson E, Heyward J, Keyes A, Reynolds J, White S, Atri N, Alexander GC, Omar A, Ford DE; National Clinical Trials Registration and Results Reporting Taskforce Survey Subcommittee..	BMC Med. 2018 May 2;16(1):60. doi: 10.1186/s12916-018-1042-6.	Original research	Original research	Yes				2	2	3	yes	1	1	4	4	4	4	4	0	1	0	0	0		0		0	0	1	0				0	0		0	1	1	1	1		0		0		0
Human antibodies activate complement against Plasmodium falciparum sporozoites, and are associated with protection against malaria in children.	Kurtovic L, Behet MC, Feng G, Reiling L, Chelimo K, Dent AE, Mueller I, Kazura JW, Sauerwein RW, Fowkes FJI, Beeson JG.	BMC Med. 2018 Apr 30;16(1):61. doi: 10.1186/s12916-018-1054-2.	Original research	Original research	Yes				3	3	3	yes	0	0		0		0	0	0	0	0	0	0		0		0	0	0	0				0	0	2	2		0		0	1	1		0		0
When complexity science meets implementation science: a theoretical and empirical analysis of systems change.	Braithwaite J, Churruca K, Long JC, Ellis LA, Herkes J.	BMC Med. 2018 Apr 30;16(1):63. doi: 10.1186/s12916-018-1057-z.	Opinion	Opinion	Yes				4	4	2	yes	2	2	5	5	0	0	4	0	0	1	1	1	1	1	0	0	0	0	0	No		1	0	1	1	1	2	2	1	1		0		0		0
Migration and tuberculosis transmission in a middle-income country: a cross-sectional study in a central area of SÃ£o Paulo, Brazil.	Pescarini JM, Simonsen V, Ferrazoli L, Rodrigues LC, Oliveira RS, Waldman EA, Houben R.	BMC Med. 2018 Apr 30;16(1):62. doi: 10.1186/s12916-018-1055-1.	Original research	Original research	Yes				4	4	3	yes	1	1	1	1	1	1	1	0	1	0	0	0		0		0	0	1	0				0	0		0	2	2	1	1		0		0	1	1
Efficacy and safety of methylene blue in the treatment of malaria: a systematic review.	Lu G, Nagbanshi M, Goldau N, Mendes Jorge M, Meissner P, Jahn A, Mockenhaupt FP, MÃ¼ller O.	BMC Med. 2018 Apr 25;16(1):59. doi: 10.1186/s12916-018-1045-3. Review.	Original research	Original research	Yes				3	3	2	yes	1	1	2	2	1	1	1	0	0	1	1	1	1	1	1	1	0	0	1	No		1	0	1	1	1	2	2		0		0		0		0
The cost-effectiveness of oral HIV pre-exposure prophylaxis and early antiretroviral therapy in the presence of drug resistance among men who have sex with men in San Francisco.	Shen M, Xiao Y, Rong L, Meyers LA, Bellan SE.	BMC Med. 2018 Apr 24;16(1):58. doi: 10.1186/s12916-018-1047-1.	Original research	Original research	Yes				2	2	2	yes	0	0		0		0	0	0	0	0	0	0		0		0	0	0	0				0	0	2	2		0		0		0		0		0
Differences in the health transition patterns of migrants and non-migrants aged 50 and older in southern and western Europe (2004-2015).	Reus-Pons M, Mulder CH, Kibele EUB, Janssen F.	BMC Med. 2018 Apr 23;16(1):57. doi: 10.1186/s12916-018-1044-4.	Original research	Original research	Yes				3	3	3	yes	2	2	5	5	1	1	3	0	0	1	1	1	2	2	1	1	0	0	1	No		1	0	1		0	2	2		0		0		0		0
Medical end-of-life practices in Swiss cultural regions: a death certificate study.	Hurst SA, Zellweger U, Bosshard G, Bopp M; Swiss Medical End-of-Life Decisions Study Group..	BMC Med. 2018 Apr 20;16(1):54. doi: 10.1186/s12916-018-1043-5.	Original research		Yes	Yes	Yes	1 reviewer submitted review as a supplementary file	2		2	yes	0										0																2
Ethnic minority inequalities in access to treatments for schizophrenia and schizoaffective disorders: findings from a nationally representative cross-sectional study.	Das-Munshi J, Bhugra D, Crawford MJ.	BMC Med. 2018 Apr 18;16(1):55. doi: 10.1186/s12916-018-1035-5.	Original research		Yes	Yes	Yes	1 reviewer submitted review as a supplementary file	3		2	yes	0										0														1				1
Performance of InSilicoVA for assigning causes of death to verbal autopsies: multisite validation study using clinical diagnostic gold standards.	Flaxman AD, Joseph JC, Murray CJL, Riley ID, Lopez AD.	BMC Med. 2018 Apr 19;16(1):56. doi: 10.1186/s12916-018-1039-1.	Original research	Original research	Yes				2	2	2	no	0	0		0		0	0	0	0	0	0	0		0		0	0	0	0				0	0		0	2	2		0		0		0		0
Prediction of autonomic dysreflexia during urodynamics: a prospective cohort study.	Walter M, KnÃ¼pfer SC, Cragg JJ, Leitner L, Schneider MP, Mehnert U, Krassioukov AV, Schubert M, Curt A, Kessler TM.	BMC Med. 2018 Apr 13;16(1):53. doi: 10.1186/s12916-018-1040-8.	Original research	Original research	Yes				3	3	2	yes	1	1	3	3	0	0	2	0	0	1	1	1	1	1	0	0	0	0	0	No		1	0	1	2	2		0		0		0		0	1	1
Small contribution of gold mines to the ongoing tuberculosis epidemic in South Africa: a modeling-based study.	Chang ST, Chihota VN, Fielding KL, Grant AD, Houben RM, White RG, Churchyard GJ, Eckhoff PA, Wagner BG.	BMC Med. 2018 Apr 12;16(1):52. doi: 10.1186/s12916-018-1037-3. Erratum in: BMC Med. 2018 Dec 28;16(1):242.	Original research	Original research	Yes				3	3	2	no	0	0		0		0	0	0	0	0	0	0		0		0	0	0	0				0	0	1	1	1	1		0		0		0		0
The perceived organizational impact of the gender gap across a Canadian department of medicine and proposed strategies to combat it: a qualitative study.	Pattani R, Marquez C, Dinyarian C, Sharma M, Bain J, Moore JE, Straus SE.	BMC Med. 2018 Apr 10;16(1):48. doi: 10.1186/s12916-018-1032-8.	correspondence	correspondence	Yes				3	3	2	yes	0	0		0		0	0	0	0	0	0	0		0		0	0	0	0				0	0	1	1	2	2		0		0		0		0
General and disease-specific pain trajectories as predictors of social and political outcomes in arthritis and cancer.	James RJE, Walsh DA, Ferguson E.	BMC Med. 2018 Apr 9;16(1):51. doi: 10.1186/s12916-018-1031-9.	Original research	Original research	Yes				2	2	2	yes	0	0		0		0	0	0	0	0	0	0		0		0	0	0	0				0	0		0	1	1		0		0		0		0
Consumption of meat in relation to physical functioning in the Seniors-ENRICA cohort.	Struijk EA, Banegas JR, RodrÃ­guez-Artalejo F, Lopez-Garcia E.	BMC Med. 2018 Apr 5;16(1):50. doi: 10.1186/s12916-018-1036-4.	Original research	Original research	Yes				2	2	2	yes	0	0		0		0	0	0	0	0	0	0		0		0	0	0	0				0	0	1	1		0	1	1		0		0		0
Real-world evidence: How pragmatic are randomized controlled trials labeled as pragmatic?	Dal-RÃ© R, Janiaud P, Ioannidis JPA.	BMC Med. 2018 Apr 3;16(1):49. doi: 10.1186/s12916-018-1038-2.	Debate	Debate	Yes				4	4	2	yes	2	2	5	5	2	2	2	0	0	1	1	1	3	3	0	0	0	1	0	No		1	0	1	2	2	1	1	1	1		0		0		0
Hepatitis B in Moroccan-Dutch: a quantitative study into determinants of screening participation.	Hamdiui N, Stein ML, Timen A, Timmermans D, Wong A, van den Muijsenbergh METC, van Steenbergen JE.	BMC Med. 2018 Mar 29;16(1):47. doi: 10.1186/s12916-018-1034-6.	Original research	Original research	Yes				2	2	3	no	0	0		0		0	0	0	0	0	0	0		0		0	0	0	0				0	0		0	1	1	1	1		0		0		0
Liver toxicity associated with tuberculosis chemotherapy in the REMoxTB study.	Tweed CD, Wills GH, Crook AM, Dawson R, Diacon AH, Louw CE, McHugh TD, Mendel C, Meredith S, Mohapi L, Murphy ME, Murray S, Murthy S, Nunn AJ, Phillips PPJ, Singh K, Spigelman M, Gillespie SH.	BMC Med. 2018 Mar 28;16(1):46. doi: 10.1186/s12916-018-1033-7.	Original research		Yes	Yes	Yes	Appears there may have been a previous review not uploaded	2		4	yes	0										0																						2
Comparison of treatment effect sizes from pivotal and postapproval trials of novel therapeutics approved by the FDA based on surrogate markers of disease: a meta-epidemiological study.	Wallach JD, Ciani O, Pease AM, Gonsalves GS, Krumholz HM, Taylor RS, Ross JS.	BMC Med. 2018 Mar 21;16(1):45. doi: 10.1186/s12916-018-1023-9.	Original research	Original research	Yes			(Unable to find a ref requested)	2	2	3	no	1	1	1	1	0	0	1	0	1	0	0	0		0		0	0	0	0				0	0	1	1	1	1		0		0		0		0
Sleep deficiency and motor vehicle crash risk in the general population: a prospective cohort study.	Gottlieb DJ, Ellenbogen JM, Bianchi MT, Czeisler CA.	BMC Med. 2018 Mar 20;16(1):44. doi: 10.1186/s12916-018-1025-7.	Original research	Original research	Yes				3	3	2	yes	1	1	1	1	1	1	1	0	1	0	0	0		0		0	0	1	0				0	0	1	1	1	1		0		0		0		0
Clinical assessment is a neglected component of outbreak preparedness: evidence from refugee camps in Greece.	Rojek AM, Gkolfinopoulou K, Veizis A, Lambrou A, Castle L, Georgakopoulou T, Blanchet K, Panagiotopoulos T, Horby PW; Epidemic Diseases Research Group field team..	BMC Med. 2018 Mar 19;16(1):43. doi: 10.1186/s12916-018-1015-9.	Original research	Original research	Yes				2	2	2	yes	0	0		0		0	0	0	0	0	0	0		0		0	0	0	0				0	0	1	1	1	1		0		0		0		0
Impact of atopy on risk of glioma: a Mendelian randomisation study.	Disney-Hogg L, Cornish AJ, Sud A, Law PJ, Kinnersley B, Jacobs DI, Ostrom QT, Labreche K, Eckel-Passow JE, Armstrong GN, Claus EB, Il'yasova D, Schildkraut J, Barnholtz-Sloan JS, Olson SH, Bernstein JL, Lai RK, Schoemaker MJ, Simon M, Hoffmann P, NÃ¶then MM, JÃ¶ckel KH, et al.	BMC Med. 2018 Mar 15;16(1):42. doi: 10.1186/s12916-018-1027-5.	Original research	Original research	Yes				2	2	2	no	1	1	1	1	1	1	1	0	1	0	0	0		0		0	0	1	0				0	0		0	1	1		0		0		0		0
Genetic variation in clusterin and risk of dementia and ischemic vascular disease in the general population: cohort studies and meta-analyses of 362,338 individuals.	Nordestgaard LT, TybjÃ¦rg-Hansen A, Rasmussen KL, Nordestgaard BG, Frikke-Schmidt R.	BMC Med. 2018 Mar 14;16(1):39. doi: 10.1186/s12916-018-1029-3.	Original research	Original research	Yes				3	3	3	no	0	0	0	0		0	0	0	0	0	0	0		0		0	0	0	0	No			0	0	1	1	2	2		0		0		0		0
Syrian refugees in Greece: experience with violence, mental health status, and access to information during the journey and while in Greece.	Ben Farhat J, Blanchet K, Juul Bjertrup P, Veizis A, Perrin C, Coulborn RM, Mayaud P, Cohuet S.	BMC Med. 2018 Mar 13;16(1):40. doi: 10.1186/s12916-018-1028-4.	Original research	Original research	Yes				2	2	2	no	1	1	3	3	2	2	3	0	1	0	0	0		0		0	0	1	0				0	0		0		0		0		0		0		0
Fatty fish intake and cognitive function: FINS-KIDS, a randomized controlled trial in preschool children.	Ã˜yen J, Kvestad I, MidtbÃ¸ LK, Graff IE, Hysing M, Stormark KM, Markhus MW, Baste V, FrÃ¸yland L, Koletzko B, Demmelmair H, Dahl L, Lie Ã˜, Kjellevold M.	BMC Med. 2018 Mar 12;16(1):41. doi: 10.1186/s12916-018-1020-z.	Original research	Original research	Yes				2	2	2	no	0	0		0		0	0	0	0	0	0	0		0		0	0	0	0				0	0	1	1		0		0		0		0		0
Lactate clearance as a prognostic marker of mortality in severely ill febrile children in East Africa.	Aramburo A, Todd J, George EC, Kiguli S, Olupot-Olupot P, Opoka RO, Engoru C, Akech SO, Nyeko R, Mtove G, Gibb DM, Babiker AG, Maitland K.	BMC Med. 2018 Mar 9;16(1):37. doi: 10.1186/s12916-018-1014-x.	Original research	Original research	Yes				2	2	2	yes	2	2	5	5	0	0	5	0	1	0	0	0		0		0	0	0	0				0	0	1	1	1	1		0		0		0		0
Antidepressant use and risk of adverse outcomes in people aged 20-64 years: cohort study using a primary care database.	Coupland C, Hill T, Morriss R, Moore M, Arthur A, Hippisley-Cox J.	BMC Med. 2018 Mar 8;16(1):36. doi: 10.1186/s12916-018-1022-x.	Original research	Original research	Yes				3	3	2	yes	1	1	4	4	3	3	3	0	0	1	1	1	1	1	1	1	0	0	1	No		1	0	1		0	3	3		0		0		0		0
Correction to: Outcomes of notifications to health practitioner boards: a retrospective cohort study.	Spittal MJ, Studdert DM, Paterson R, Bismark MM.	BMC Med. 2018 Mar 7;16(1):38. doi: 10.1186/s12916-018-1030-x.	Erratum		No	Yes		Not peer reviewed
Prevalence, risk factors and behavioural and emotional comorbidity of acute seizures in young Kenyan children: a population-based study.	Kariuki SM, Abubakar A, Kombe M, Kazungu M, Odhiambo R, Stein A, Newton CRJC.	BMC Med. 2018 Mar 7;16(1):35. doi: 10.1186/s12916-018-1021-y.	Original research	Original research	Yes				3	3	2	no	0	0		0		0	0	0	0	0	0	0		0		0	0	0	0				0	0		0	2	2		0		0	1	1		0
Are dementia with Lewy bodies and Parkinson's disease dementia the same disease?	Jellinger KA, Korczyn AD.	BMC Med. 2018 Mar 6;16(1):34. doi: 10.1186/s12916-018-1016-8.	Original research	Original research	Yes				2	2	3	yes	0	0		0		0	0	0	0	0	0	0		0		0	0	0	0				0	0		0		0		0	1	1	1	1		0
Large-scale external validation and comparison of prognostic models: an application to chronic obstructive pulmonary disease.	Guerra B, Haile SR, Lamprecht B, RamÃ­rez AS, Martinez-Camblor P, Kaiser B, Alfageme I, Almagro P, Casanova C, Esteban-GonzÃ¡lez C, Soler-CataluÃ±a JJ, de-Torres JP, Miravitlles M, Celli BR, Marin JM, Ter Riet G, Sobradillo P, Lange P, Garcia-Aymerich J, AntÃ³ JM, Turner AM, Han MK, et al.	BMC Med. 2018 Mar 2;16(1):33. doi: 10.1186/s12916-018-1013-y.	Original research	Original research	Yes				2	2	2	no	0	0		0		0	0	0	0	0	0	0		0		0	0	0	0				0	0		0	1	1		0		0	1	1		0
Hospital Mortality - a neglected but rich source of information supporting the transition to higher quality health systems in low and middle income countries.	English M, Mwaniki P, Julius T, Chepkirui M, Gathara D, Ouma PO, Cherutich P, Okiro EA, Snow RW.	BMC Med. 2018 Mar 1;16(1):32. doi: 10.1186/s12916-018-1024-8.	Debate	Debate	Yes				3	3	2	no	0	0		0		0	0	0	0	0	0	0		0		0	0	0	0				0	0	1	1		0		0	1	1		0		0
Class-modeling analysis reveals T-cell homeostasis disturbances involved in loss of immune control in elite controllers.	Benito JM, Ortiz MC, LeÃ³n A, Sarabia LA, Ligos JM, Montoya M, Garcia M, Ruiz-Mateos E, Palacios R, Cabello A, Restrepo C, Rodriguez C, Del Romero J, Leal M, MuÃ±oz-FernÃ¡ndez MA, AlcamÃ­ J, GarcÃ­a F, GÃ³rgolas M, RallÃ³n N; ECRIS integrated in the Spanish AIDS Research Network..	BMC Med. 2018 Feb 28;16(1):30. doi: 10.1186/s12916-018-1026-6.	Original research	Original research	Yes				2	2	2	no	0	0		0		0	0	0	0	0	0	0		0		0	0	0	0				0	0		0	2	2		0		0		0		0
The Cambridge Prognostic Groups for improved prediction of disease mortality at diagnosis in primary non-metastatic prostate cancer: a validation study.	Gnanapragasam VJ, Bratt O, Muir K, Lee LS, Huang HH, Stattin P, Lophatananon A.	BMC Med. 2018 Feb 28;16(1):31. doi: 10.1186/s12916-018-1019-5.	Original research	Original research	Yes				2	2	2	yes	0	0		0		0	0	0	0	0	0	0		0		0	0	0	0				0	0	1	1	1	1		0		0		0		0
Adaptive designs in clinical trials: why use them, and how to run and report them.	Pallmann P, Bedding AW, Choodari-Oskooei B, Dimairo M, Flight L, Hampson LV, Holmes J, Mander AP, Odondi L, Sydes MR, Villar SS, Wason JMS, Weir CJ, Wheeler GM, Yap C, Jaki T.	BMC Med. 2018 Feb 28;16(1):29. doi: 10.1186/s12916-018-1017-7.	Correspondence	Correspondence	Yes				3	3	3	yes	1	1	2	2	0	0	1	0	0	1	1	1	1	1	1	1	1	0	0	No		1	0	1	2	2	1	1		0		0		0		0
A personalized intervention to prevent depression in primary care: cost-effectiveness study nested into a clustered randomized trial.	FernÃ¡ndez A, Mendive JM, Conejo-CerÃ³n S, Moreno-Peral P, King M, Nazareth I, MartÃ­n-PÃ©rez C, FernÃ¡ndez-Alonso C, RodrÃ­guez-BayÃ³n A, Aiarzaguena JM, MontÃ³n-Franco C, Serrano-Blanco A, IbaÃ±ez-Casas I, RodrÃ­guez-SÃ¡nchez E, Salvador-Carulla L, Garay PB, Ballesta-RodrÃ­guez MI, LaFuente P, Del Mar MuÃ±oz-GarcÃ­a M, MÃ­nguez-Gonzalo P, Araujo L, Palao D, et al.	BMC Med. 2018 Feb 23;16(1):28. doi: 10.1186/s12916-018-1005-y.	Original research	Original research	Yes				2	2	3	no	0	0		0		0	0	0	0	0	0	0		0		0	0	0	0				0	0		0	2	2		0		0		0		0
Multidrug-resistant tuberculosis treatment adherence in migrants: a systematic review and meta-analysis.	Nellums LB, Rustage K, Hargreaves S, Friedland JS.	BMC Med. 2018 Feb 22;16(1):27. doi: 10.1186/s12916-017-1001-7. Review.	Original research	Original research	Yes				3	3	2	yes	2	2	3	3	1	1	2	0	0	1	1	1	1	1	1	1	0	0	1	No		1	0	1		0	1	1	1	1		0		0		0
Reproducibility of clinical research in critical care: a scoping review.	Niven DJ, McCormick TJ, Straus SE, Hemmelgarn BR, Jeffs L, Barnes TRM, Stelfox HT.	BMC Med. 2018 Feb 21;16(1):26. doi: 10.1186/s12916-018-1018-6. Review.	Original research	Original research	Yes				2	2	3	no	1	1	2	2	1	1	2	0	1	0	0	0		0		0	0	1	0				0	0		0	1	1	1	1		0		0		0
Genomic screening for monogenic forms of diabetes.	Biesecker LG.	BMC Med. 2018 Feb 20;16(1):25. doi: 10.1186/s12916-018-1012-z.	Commentary		No	Yes		Not peer reviewed
Circadian pathway genetic variation and cancer risk: evidence from genome-wide association studies.	Mocellin S, Tropea S, Benna C, Rossi CR.	BMC Med. 2018 Feb 19;16(1):20. doi: 10.1186/s12916-018-1010-1.	Original research	Original research	Yes				2	2	2	yes	0	0		0		0	0	0	0	0	0	0		0		0	0	0	0				0	0	1	1	1	1		0		0		0		0
Second-line treatment for advanced NSCLC without actionable mutations: is immunotherapy the 'panacea' for all patients?	Morabito A.	BMC Med. 2018 Feb 16;16(1):24. doi: 10.1186/s12916-018-1011-0.	Commentary		No	Yes		Not peer reviewed
Chronic morbidity, deprivation and primary medical care spending in England in 2015-16: a cross-sectional spatial analysis.	Kontopantelis E, Mamas MA, van Marwijk H, Ryan AM, Bower P, Guthrie B, Doran T.	BMC Med. 2018 Feb 14;16(1):19. doi: 10.1186/s12916-017-0996-0.	Original research	Original research	Yes				3	3	2	yes	1	1	1	1	0	0	1	0	1	0	0	0		0		0	0	0	0				0	0		0	1	1		0		0	1	1		0
International core outcome set for clinical trials of medication review in multi-morbid older patients with polypharmacy.	Beuscart JB, Knol W, Cullinan S, Schneider C, Dalleur O, Boland B, Thevelin S, Jansen PAF, O'Mahony D, Rodondi N, Spinewine A.	BMC Med. 2018 Feb 13;16(1):21. doi: 10.1186/s12916-018-1007-9.	Original research	Original research	Yes				3	3	2	yes	0	0		0		0	0	0	0	0	0	0		0		0	0	0	0				0	0		0	3	3		0		0		0		0
The human fetal adrenal produces cortisol but no detectable aldosterone throughout the second trimester.	Johnston ZC, Bellingham M, Filis P, Soffientini U, Hough D, Bhattacharya S, Simard M, Hammond GL, King P, O'Shaughnessy PJ, Fowler PA.	BMC Med. 2018 Feb 12;16(1):23. doi: 10.1186/s12916-018-1009-7.	Original research	Original research	Yes				2	2	2	yes	2	2	9	9	2	2	2	0	0	1	2	2	7	7	5	5	0	0	1	No		2	0	2	1	1	1	1		0		0		0		0
Geographic variation in sexual behavior can explain geospatial heterogeneity in the severity of the HIV epidemic in Malawi.	Palk L, Blower S.	BMC Med. 2018 Feb 9;16(1):22. doi: 10.1186/s12916-018-1006-x.	Original research	Original research	Yes				2	2	2	no	0	0		0		0	0	0	0	0	0	0		0		0	0	0	0				0	0		0		0		0		0	1	1		0	1
Elucidating the impact of the pneumococcal conjugate vaccine programme on pneumonia, sepsis and otitis media hospital admissions in England using a composite control.	Thorrington D, Andrews N, Stowe J, Miller E, van Hoek AJ.	BMC Med. 2018 Feb 8;16(1):13. doi: 10.1186/s12916-018-1004-z.	Original research	Original research	Yes				4	4	3	yes	1	1	1	1		0	0	1	0	0	1	1	1	1	1	1	1	0	0	No		1	0	1	1	1	1	1		0		0		0		0	1
Metabolic characterization of menopause: cross-sectional and longitudinal evidence.	Wang Q, Ferreira DLS, Nelson SM, Sattar N, Ala-Korpela M, Lawlor DA.	BMC Med. 2018 Feb 6;16(1):17. doi: 10.1186/s12916-018-1008-8.	Original research	Original research	Yes				2	2	2	yes	0	0		0		0	0	0	0	0	0	0		0		0	0	0	0				0	0	1	1	1	1		0		0		0		0
Melatonin and health: an umbrella review of health outcomes and biological mechanisms of action.	Posadzki PP, Bajpai R, Kyaw BM, Roberts NJ, Brzezinski A, Christopoulos GI, Divakar U, Bajpai S, Soljak M, Dunleavy G, Jarbrink K, Nang EEK, Soh CK, Car J.	BMC Med. 2018 Feb 5;16(1):18. doi: 10.1186/s12916-017-1000-8.	Original research	Original research	Yes				3	3	3	yes	0	0		0		0	0	0	0	0	0	0		0		0	0	0	0				0	0		0	3	3		0		0		0		0
Near-death experiences, attacks by family members, and absence of health care in their home countries affect the quality of life of refugee women in Germany: a multi-region, cross-sectional, gender-sensitive study.	Jesuthasan J, SÃ¶nmez E, Abels I, Kurmeyer C, Gutermann J, Kimbel R, KrÃ¼ger A, Niklewski G, Richter K, Stangier U, Wollny A, Zier U, Oertelt-Prigione S, Shouler-Ocak M; Female Refugee Study (FRS) Investigators..	BMC Med. 2018 Feb 1;16(1):15. doi: 10.1186/s12916-017-1003-5.	Original research	Original research	Yes				2	2	2	no	0	0		0		0	0	0	0	0	0	0		0		0	0	0	0				0	0	1	1		0		0		0		0		0
Built environmental characteristics and diabetes: a systematic review and meta-analysis.	den Braver NR, Lakerveld J, Rutters F, Schoonmade LJ, Brug J, Beulens JWJ.	BMC Med. 2018 Jan 31;16(1):12. doi: 10.1186/s12916-017-0997-z. Review.	Original research	Original research	Yes				2	2	2	no	0	0		0		0	0	0	0	0	0	0		0		0	0	0	0				0	0	1	1		0	1	1		0		0		0
Economic evaluation of type 2 diabetes prevention programmes: Markov model of low- and high-intensity lifestyle programmes and metformin in participants with different categories of intermediate hyperglycaemia.	Roberts S, Craig D, Adler A, McPherson K, Greenhalgh T.	BMC Med. 2018 Jan 30;16(1):16. doi: 10.1186/s12916-017-0984-4.	Original research	Original research	Yes				3	3	2	no	1	1	1	1		0	0	1	0	0	1	1	1	1	0	0	0	0	0	No		1	0	1	1	1	1	1		0		0		0		0
Rotavirus vaccine impact and socioeconomic deprivation: an interrupted time-series analysis of gastrointestinal disease outcomes across primary and secondary care in the UK.	Hungerford D, Vivancos R, Read JM, Iturriza-GÏŒmara M, French N, Cunliffe NA.	BMC Med. 2018 Jan 29;16(1):10. doi: 10.1186/s12916-017-0989-z.	Original research	Original research	Yes				2	2	2	yes	1	1	2	2	1	1	1	0	0	1	1	1	1	1	1	1	0	0	1	No		1	0	1	1	1		0		0		0		0	1	1
Rethinking Disability.	Cieza A, Sabariego C, Bickenbach J, Chatterji S.	BMC Med. 2018 Jan 26;16(1):14. doi: 10.1186/s12916-017-1002-6.	Debate	Debate	Yes				2	2	2	no	0	0		0		0	0	0	0	0	0	0		0		0	0	0	0				0	0	1	1	1	1		0		0		0		0
Vaginal dysbiosis increases risk of preterm fetal membrane rupture, neonatal sepsis and is exacerbated by erythromycin.	Brown RG, Marchesi JR, Lee YS, Smith A, Lehne B, Kindinger LM, Terzidou V, Holmes E, Nicholson JK, Bennett PR, MacIntyre DA.	BMC Med. 2018 Jan 24;16(1):9. doi: 10.1186/s12916-017-0999-x.	Original research	Original research	Yes				2	2	2	yes	0	0		0		0	0	0	0	0	0	0		0		0	0	0	0				0	0	1	1	1	1		0		0		0		0
Micronutrient powders to combat anaemia in young children: do they work?	Verhoef H, Teshome E, Prentice AM.	BMC Med. 2018 Jan 22;16(1):7. doi: 10.1186/s12916-017-0998-y.	Commentary		No	Yes		Not peer reviewed
Efficacy of melatonin for sleep disturbance following traumatic brain injury: a randomised controlled trial.	Grima NA, Rajaratnam SMW, Mansfield D, Sletten TL, Spitz G, Ponsford JL.	BMC Med. 2018 Jan 19;16(1):8. doi: 10.1186/s12916-017-0995-1.	Original research	Original research	Yes				3	3	2	yes	2	2	9	9	0	0	3	0	0	1	1	1	6	6	1	1	1	0	0	No		1	0	1	1	1	1	1		0		0		0	1	1
Single low-dose primaquine for blocking transmission of Plasmodium falciparum malaria - a proposed model-derived age-based regimen for sub-Saharan Africa.	Taylor WR, Naw HK, Maitland K, Williams TN, Kapulu M, D'Alessandro U, Berkley JA, Bejon P, Okebe J, Achan J, Amambua AN, Affara M, Nwakanma D, van Geertruyden JP, Mavoko M, Lutumba P, Matangila J, Brasseur P, Piola P, Randremanana R, Lasry E, Fanello C, et al.	BMC Med. 2018 Jan 18;16(1):11. doi: 10.1186/s12916-017-0990-6.	Original research	Original research	Yes				3	3	2	no	0	0		0		0	0	0	0	0	0	0		0		0	0	0	0				0	0	1	1		0		0		0		0	1	1
Antidepressant use during pregnancy and risk of autism spectrum disorder and attention deficit hyperactivity disorder: systematic review of observational studies and methodological considerations.	Morales DR, Slattery J, Evans S, Kurz X.	BMC Med. 2018 Jan 15;16(1):6. doi: 10.1186/s12916-017-0993-3. Review.	Original research		Yes	Yes	Yes	1st reviews appear to be the second reviews.	3		1	yes											?																1		2
Identifying older adults at risk of harm following elective surgery: a systematic review and meta-analysis.	Watt J, Tricco AC, Talbot-Hamon C, Pham B, Rios P, Grudniewicz A, Wong C, Sinclair D, Straus SE.	BMC Med. 2018 Jan 12;16(1):2. doi: 10.1186/s12916-017-0986-2. Review.	Original research	Original research	Yes				2	2	2	no	1	1	2	2	1	1	2	0	1	0	0	0		0		0	0	1	0				0	0	1	1	1	1		0		0		0		0
Deprescribing preventive cardiovascular medication in patients with predicted low cardiovascular disease risk in general practice - the ECSTATIC study: a cluster randomised non-inferiority trial.	Luymes CH, Poortvliet RKE, van Geloven N, de Waal MWM, Drewes YM, Blom JW, Smidt N, Assendelft WJJ, van den Hout WB, de Ruijter W, Numans ME.	BMC Med. 2018 Jan 11;16(1):5. doi: 10.1186/s12916-017-0988-0.	Original research	Original research	Yes				2	2	2	no	0	0		0		0	0	0	0	0	0	0		0		0	0	0	0				0	0		0	1	1	1	1		0		0		0
Risk of fracture among patients with polymyalgia rheumatica and giant cell arteritis: a population-based study.	Paskins Z, Whittle R, Sultan AA, Muller S, Blagojevic-Bucknall M, Helliwell T, Hider S, Roddy E, Mallen C.	BMC Med. 2018 Jan 10;16(1):4. doi: 10.1186/s12916-017-0987-1.	Original research	Original research	Yes				2	2	2	yes	1	1	3	3	2	2	2	0	0	1	1	1	1	1	1	1	0	0	1	No		1	0	1		0	2	2		0		0		0		0
Influence of demographic changes on the impact of vaccination against varicella and herpes zoster in Germany - a mathematical modelling study.	Horn J, Damm O, Greiner W, Hengel H, Kretzschmar ME, Siedler A, Ultsch B, Weidemann F, Wichmann O, Karch A, Mikolajczyk RT.	BMC Med. 2018 Jan 9;16(1):3. doi: 10.1186/s12916-017-0983-5.	Original research	Original research	Yes				3	3	3	yes	1	1	9	9	0	0	3	0	0	1	1	1	6	6	4	4	1	0	0	No		1	0	1		0	2	2		0		0		0		0
The health impacts of climate-related migration.	Schwerdtle P, Bowen K, McMichael C.	BMC Med. 2017 Dec 11;16(1):1. doi: 10.1186/s12916-017-0981-7.	Opinion	Opinion	Yes				2	2	2	yes	2	2	13	13	7	7	12	0	0	1	1	1	1	1	1	1	0	0	1	No		1	0	1	1	1	1	1		0		0		0		0
Simulations for designing and interpreting intervention trials in infectious diseases.	Halloran ME, Auranen K, Baird S, Basta NE, Bellan SE, Brookmeyer R, Cooper BS, DeGruttola V, Hughes JP, Lessler J, Lofgren ET, Longini IM, Onnela JP, Ã–zler B, Seage GR, Smith TA, Vespignani A, Vynnycky E, Lipsitch M.	BMC Med. 2017 Dec 29;15(1):223. doi: 10.1186/s12916-017-0985-3.	Opinion	Opinion	Yes				2	2	2	no	0	0		0		0	0	0	0	0	0	0		0		0	0	0	0				0	0	1	1	1	1		0		0		0		0
Advice and care for patients who die by voluntarily stopping eating and drinking is not assisted suicide.	McGee A, Miller FG.	BMC Med. 2017 Dec 27;15(1):222. doi: 10.1186/s12916-017-0994-2.	Debate	Debate	Yes				3	3	2	yes	1	1	1	1		0	0	1	0	0	1	1	1	1	0	0	0	0	0	Yes	1		1	0	1	1	2	2		0		0		0		0
Factors associated with junior doctors' decisions to apply for general practice training programmes in the UK: secondary analysis of data from the UKMED project.	Gale TCE, Lambe PJ, Roberts MJ.	BMC Med. 2017 Dec 21;15(1):220. doi: 10.1186/s12916-017-0982-6.	Opinion	Opinion	Yes				2	2	2	yes	0	0		0		0	0	0	0	0	0	0		0		0	0	0	0				0	0		0	2	2		0		0		0		0
Models and analyses to understand threats to polio eradication.	Koopman JS.	BMC Med. 2017 Dec 22;15(1):221. doi: 10.1186/s12916-017-0991-5.	Commentary		No	Yes		Not peer reviewed
Bringing patient-centered tuberculosis diagnosis into the light of day.	Davis JL.	BMC Med. 2017 Dec 20;15(1):219. doi: 10.1186/s12916-017-0992-4.	Commentary		No	Yes		Not peer reviewed
Blood lipids and lipoproteins in relation to incidence and mortality risks for CVD and cancer in the prospective EPIC-Heidelberg cohort.	Katzke VA, Sookthai D, Johnson T, KÃ¼hn T, Kaaks R.	BMC Med. 2017 Dec 19;15(1):218. doi: 10.1186/s12916-017-0976-4.	Original research	Original research	Yes				3	3	3	yes	0	0		0		0	0	0	0	0	0	0		0		0	0	0	0				0	0	2	2	1	1		0		0		0		0
Modeling HIV-HCV coinfection epidemiology in the direct-acting antiviral era: the road to elimination.	Virlogeux V, Zoulim F, Pugliese P, Poizot-Martin I, Valantin MA, Cuzin L, Reynes J, Billaud E, Huleux T, Bani-Sadr F, Rey D, FrÃ©sard A, Jacomet C, Duvivier C, Cheret A, Hustache-Mathieu L, Hoen B, CabiÃ© A, Cotte L; Datâ€™AIDS Study Group..	BMC Med. 2017 Dec 18;15(1):217. doi: 10.1186/s12916-017-0979-1.	Original research	Original research	Yes				3	3	4	1 reviewer cited 1x, another cited 2x, in published version. Note didn't check et al citations	2	2	2	2	2	2	2	0	1	0	0	0		0		0	0	1	0				0	0	1	1	2	2		0		0		0		0
Reconsidering the prognosis of major depressive disorder across diagnostic boundaries: full recovery is the exception rather than the rule.	Verduijn J, Verhoeven JE, Milaneschi Y, Schoevers RA, van Hemert AM, Beekman ATF, Penninx BWJH.	BMC Med. 2017 Dec 12;15(1):215. doi: 10.1186/s12916-017-0972-8.	Original research	Original research	Yes				2	2	2	1 reviewer cited 3x in published version. Note didn't check et al citations	1	1	1	1		0	0	1	0	0	1	1	1	1	1	1	1	0	0	No		1	0	1	1	1		0		0		0		0		0
Individual, collective, and transgenerational traumatization in the Yazidi.	Kizilhan JI, Noll-Hussong M.	BMC Med. 2017 Dec 11;15(1):198. doi: 10.1186/s12916-017-0965-7.	Commentary		No	Yes		Not peer reviewed
Mapping the evidence on pharmacological interventions for non-affective psychosis in humanitarian non-specialised settings: a UNHCR clinical guidance.	Ostuzzi G, Barbui C, Hanlon C, Chatterjee S, Eaton J, Jones L, Silove D, Ventevogel P.	BMC Med. 2017 Dec 11;15(1):197. doi: 10.1186/s12916-017-0960-z.	Guideline	Guideline	Yes				2	2	3	1 reviewer cited 1x in published version. Note didn't check et al citations	1	1	11	11	5	5	10	0	0	1	1	1	1	1	1	1	0	0	1	No		1	0	1		0	1	1		0		0	1	1		0
Humanitarian and primary healthcare needs of refugee women and children in Afghanistan.	Higgins-Steele A, Lai D, Chikvaidze P, Yousufi K, Anwari Z, Peeperkorn R, Edmond K.	BMC Med. 2017 Dec 11;15(1):196. doi: 10.1186/s12916-017-0961-y.	Erratum		No	Yes		Not peer reviewed
The extra cost of comorbidity: multiple illnesses and the economic burden of non-communicable diseases.	Cortaredona S, Ventelou B.	BMC Med. 2017 Dec 8;15(1):216. doi: 10.1186/s12916-017-0978-2.	Original research		Yes	Yes	Yes	Unable to access a review	2		2	neither reviewer appears to be cited in the published version. Note didn't check et al citations											?																2
A pilot systematic genomic comparison of recurrence risks of hepatitis B virus-associated hepatocellular carcinoma with low- and high-degree liver fibrosis.	Yoo S, Wang W, Wang Q, Fiel MI, Lee E, Hiotis SP, Zhu J.	BMC Med. 2017 Dec 7;15(1):214. doi: 10.1186/s12916-017-0973-7.	Original research	Original research	Yes				2	2	2	neither reviewer appears to be cited in the published version. Note didn't check et al citations	0	0		0		0	0	0	0	0	0	0		0		0	0	0	0				0	0		0		0		0		0	2	2		0
Correction to: An exploration of mortality risk factors in non-severe pneumonia in children using clinical data from Kenya.	Tuti T, Agweyu A, Mwaniki P, Peek N, English M; Clinical Information Network Author Group..	BMC Med. 2017 Dec 5;15(1):212. doi: 10.1186/s12916-017-0980-8.	Erratum		No	Yes		Not peer reviewed
Spectrum of mutations in monogenic diabetes genes identified from high-throughput DNA sequencing of 6888 individuals.	Bansal V, Gassenhuber J, Phillips T, Oliveira G, Harbaugh R, Villarasa N, Topol EJ, Seufferlein T, Boehm BO.	BMC Med. 2017 Dec 6;15(1):213. doi: 10.1186/s12916-017-0977-3.	Original research	Original research	Yes				2	2	3	1 reviewer cited 8x, the other 3x in the published version, though note I've not checked et al citations	2	2	3	3	3	3	3	0	1	0	0	0		0		0	0	1	0				0	0		0	2	2		0		0		0		0
Choice of surrogate tissue influences neonatal EWAS findings.	Lin X, Teh AL, Chen L, Lim IY, Tan PF, MacIsaac JL, Morin AM, Yap F, Tan KH, Saw SM, Lee YS, Holbrook JD, Godfrey KM, Meaney MJ, Kobor MS, Chong YS, Gluckman PD, Karnani N.	BMC Med. 2017 Dec 5;15(1):211. doi: 10.1186/s12916-017-0970-x.	Technical advance	Technical advance	Yes				2	2	2	1 reviewer cited 2x, the other 1x in the published version, though note I've not checked et al citations	0	0		0		0	0	0	0	0	0	0		0		0	0	0	0				0	0	1	1		0		0		0		0		0
Comprehensive metabolic profiling of chronic low-grade inflammation among generally healthy individuals.	Pietzner M, Kaul A, Henning AK, KastenmÃ¼ller G, Artati A, Lerch MM, Adamski J, Nauck M, Friedrich N.	BMC Med. 2017 Nov 30;15(1):210. doi: 10.1186/s12916-017-0974-6.	Original research	Original research	Yes				3	3	2	none of the reviewers appear to be cited in the published version, though note I've not checked all et al citations	0	0		0		0	0	0	0	0	0	0		0		0	0	0	0				0	0	2	2	1	1		0		0		0		0
Depression comorbid with tuberculosis and its impact on health status: cross-sectional analysis of community-based data from 48 low- and middle-income countries.	Koyanagi A, Vancampfort D, Carvalho AF, DeVylder JE, Haro JM, Pizzol D, Veronese N, Stubbs B.	BMC Med. 2017 Nov 28;15(1):209. doi: 10.1186/s12916-017-0975-5.	Original research	Original research	Yes				3	3	2	2 reviewers each cited 1x in published version. Note didn't check et al citations	1	1	1	1		0	0	1	0	0	1	1	1	1	1	1	1	0	0	No		1	0	1	1	1		0		0	1	1		0		0	1
The potential impact of food taxes and subsidies on cardiovascular disease and diabetes burden and disparities in the United States.	PeÃ±alvo JL, Cudhea F, Micha R, Rehm CD, Afshin A, Whitsel L, Wilde P, Gaziano T, Pearson-Stuttard J, O'Flaherty M, Capewell S, Mozaffarian D.	BMC Med. 2017 Nov 27;15(1):208. doi: 10.1186/s12916-017-0971-9.	Original research	Original research	Yes				2	2	4	1 reviewer cited 2x in published version. Note didn't check et al citations	2	2	10	10	4	4	9	0	0	1	1	1	1	1	1	1	0	0	1	No		1	0	1	1	1		0		0		0		0		0
A comparison of liquid and solid culture for determining relapse and durable cure in phase III TB trials for new regimens.	Phillips PPJ, Mendel CM, Nunn AJ, McHugh TD, Crook AM, Hunt R, Bateson A, Gillespie SH.	BMC Med. 2017 Nov 24;15(1):207. doi: 10.1186/s12916-017-0955-9.	Original research	Original research	Yes				3	3	2	1 reviewer cited 1x in published version. Note didn't check et al citations	0	0		0		0	0	0	0	0	0	0		0		0	0	0	0				0	0	2	2		0		0		0	1	1		0
Effects of long-term weekly iron and folic acid supplementation on lower genital tract infection - a double blind, randomised controlled trial in Burkina Faso.	Brabin L, Roberts SA, Gies S, Nelson A, Diallo S, Stewart CJ, Kazienga A, Birtles J, Ouedraogo S, Claeys Y, Tinto H, d'Alessandro U, Faragher EB, Brabin B.	BMC Med. 2017 Nov 23;15(1):206. doi: 10.1186/s12916-017-0967-5.	Original research	Original research	Yes				2	2	2	neither reviewer appears to be cited in the published version, though note did not check et al citations	1	1	2	2	0	0	1	0	0	1	1	1	1	1	0	0	0	0	0	No		1	0	1	1	1	1	1		0		0		0		0
Telomere tracking from birth to adulthood and residential traffic exposure.	Bijnens EM, Zeegers MP, Derom C, Martens DS, Gielen M, Hageman GJ, Plusquin M, Thiery E, Vlietinck R, Nawrot TS.	BMC Med. 2017 Nov 21;15(1):205. doi: 10.1186/s12916-017-0964-8.	Original research	Original research	Yes			(Unable to find a ref requested)	3	3	3	1 reviewer cited 1x in published version. Note didn't check et al citations	1	1	2	2	0	0	2	0	1	0		0		0		0	0	0	0				0	0	1	1	2	2		0		0		0		0
Effectiveness of direct-acting antiviral therapy for hepatitis C in difficult-to-treat patients in a safety-net health system: a retrospective cohort study.	Yek C, de la Flor C, Marshall J, Zoellner C, Thompson G, Quirk L, Mayorga C, Turner BJ, Singal AG, Jain MK.	BMC Med. 2017 Nov 20;15(1):204. doi: 10.1186/s12916-017-0969-3.	Original research	Original research	Yes				3	3	2	1 reviewer cited 4x; 1 x 2; 1 x 1. Note didn't check et al citations	1	1	1	1	0	0	1	0	1	0	0	0		0		0	0	0	0				0	0	3	3		0		0		0		0		0
Association between plasma phospholipid saturated fatty acids and metabolic markers of lipid, hepatic, inflammation and glycaemic pathways in eight European countries: a cross-sectional analysis in the EPIC-InterAct study.	Zheng JS, Sharp SJ, Imamura F, Koulman A, Schulze MB, Ye Z, Griffin J, Guevara M, Huerta JM, KrÃ¶ger J, Sluijs I, Agudo A, Barricarte A, Boeing H, Colorado-Yohar S, Dow C, Dorronsoro M, Dinesen PT, Fagherazzi G, Franks PW, Feskens EJM, KÃ¼hn T, et al.	BMC Med. 2017 Nov 17;15(1):203. doi: 10.1186/s12916-017-0968-4.	Original research	Original research	Yes				2	2	2	1 reviewer cited 3x. Note didn't check et al citations	0	0		0		0	0	0	0	0	0	0		0		0	0	0	0				0	0	1	1		0	1	1		0		0		0
The potential impact of Brexit and immigration policies on the GP workforce in England: a cross-sectional observational study of GP qualification region and the characteristics of the areas and population they served in September 2016.	Esmail A, Panagioti M, Kontopantelis E.	BMC Med. 2017 Nov 16;15(1):191. doi: 10.1186/s12916-017-0953-y.	Original research	Original research	Yes				2	2	1	neither reviewier appears to be cited in the published version, though note I didn’t check et al citations	0	0		0		0	0	0	0	0	0	0		0		0	0	0	0				0	0		0	2	2		0		0		0		0
DIET@NET: Best Practice Guidelines for dietary assessment in health research.	Cade JE, Warthon-Medina M, Albar S, Alwan NA, Ness A, Roe M, Wark PA, Greathead K, Burley VJ, Finglas P, Johnson L, Page P, Roberts K, Steer T, Hooson J, Greenwood DC, Robinson S; DIET@NET consortium..	BMC Med. 2017 Nov 15;15(1):202. doi: 10.1186/s12916-017-0962-x.	Guideline	Guideline	Yes				2	2	2	1 reviewer cited 1x, the other 2x in the published version, though note I've not checked et al citations	1	1	1	1	1	1	1	0	1	0	0	0		0		0	0	1	0				0	0		0	1	1	1	1		0		0		0
An exploration of mortality risk factors in non-severe pneumonia in children using clinical data from Kenya.	Tuti T, Agweyu A, Mwaniki P, Peek N, English M; Clinical Information Network Author Group..	BMC Med. 2017 Nov 13;15(1):201. doi: 10.1186/s12916-017-0963-9. Erratum in: BMC Med. 2017 Dec 5;15(1):212.	Original research	Original research	Yes			(unable to obtain a ref.)	3	3	2	none of the reviewers appear to be cited in the published version, though note I've not checked all et al citations	2	2	2	2	1	1	2	0	1	0	0	0		0		0	0	1	0				0	0	1	1	2	2		0		0		0		0
Advances and challenges in cirrhosis and portal hypertension.	Berzigotti A.	BMC Med. 2017 Nov 10;15(1):200. doi: 10.1186/s12916-017-0966-6.	Opinion	Opinion	Yes				2	2	2	neither reviewer appears to be cited in the published version, though note I didn’t now check et al citations	0	0		0		0	0	0	0	0	0	0		0		0	0	0	0				0	0		0	2	2		0		0		0		0
Fluctuations in the incidence of type 1 diabetes in the United States from 2001 to 2015: a longitudinal study.	Rogers MAM, Kim C, Banerjee T, Lee JM.	BMC Med. 2017 Nov 8;15(1):199. doi: 10.1186/s12916-017-0958-6.	Original research	Original research	Yes				4	4	2	1 reviewer cited 4x, 1 cited 2x and another cited 1x. Note didn't check et al citations	2	2	2	2		0	0	1	0	0	2	2	2	2	2	2	1	0	0	No		2	0	2	1	1	2	2		0		0	1	1		0
Group-based developmental BMI trajectories, polycystic ovary syndrome, and gestational diabetes: a community-based longitudinal study.	Kakoly NS, Earnest A, Moran LJ, Teede HJ, Joham AE.	BMC Med. 2017 Nov 6;15(1):195. doi: 10.1186/s12916-017-0957-7.	Original research	Original research	Yes				2	2	2	1 reviewer cited once (possibly in response to reviewer self-citation in reviewer report). Note didn't check et al citations	1	1	1	1		0	0	1	0	0	1	1	1	1	1	1	1	0	0	No		1	0	1		0	2	2		0		0		0		0
Prediction of uncomplicated pregnancies in obese women: a prospective multicentre study.	Vieira MC, White SL, Patel N, Seed PT, Briley AL, Sandall J, Welsh P, Sattar N, Nelson SM, Lawlor DA, Poston L, Pasupathy D; UPBEAT Consortium..	BMC Med. 2017 Nov 3;15(1):194. doi: 10.1186/s12916-017-0956-8.	Original research	Original research	Yes				2	2	2	neither reviewer appears to be cited in the published version, though note I've not checked all et al citations	0	0		0		0	0	0	0	0	0	0		0		0	0	0	0				0	0		0	1	1		0		0		0		0
Rapid diagnosis of new and relapse tuberculosis by quantification of a circulating antigen in HIV-infected adults in the Greater Houston metropolitan area.	Fan J, Zhang H, Nguyen DT, Lyon CJ, Mitchell CD, Zhao Z, Graviss EA, Hu Y.	BMC Med. 2017 Nov 1;15(1):188. doi: 10.1186/s12916-017-0952-z.	Original research	Original research	Yes				3	3	2	none of the reviewers appear to be cited in the published version, though note I've not checked all et al citations	1	1	1	1	0	0	1	0	1	0	0	0		0		0	0	0	0				0	0	1	1		0		0		0		0		0	1
Comparative efficacy and safety of second-line treatments for advanced non-small cell lung cancer with wild-type or unknown status for epidermal growth factor receptor: a systematic review and network meta-analysis.	CrÃ©quit P, Chaimani A, Yavchitz A, Attiche N, Cadranel J, Trinquart L, Ravaud P.	BMC Med. 2017 Oct 30;15(1):193. doi: 10.1186/s12916-017-0954-x. Review.	Original research	Original research	Yes				3	3	3	none of the reviewers appear to be cited in the published version, though note I've not checked all et al citations	1	1	1	1	1	1	1	0	1	0	0	0		0		0	0	1	0				0	0	1	1	1	1		0		0	1	1		0
Spot sputum samples are at least as good as early morning samples for identifying Mycobacterium tuberculosis.	Murphy ME, Phillips PPJ, Mendel CM, Bongard E, Bateson ALC, Hunt R, Murthy S, Singh KP, Brown M, Crook AM, Nunn AJ, Meredith SK, Lipman M, McHugh TD, Gillespie SH; REMoxTB Consortium..	BMC Med. 2017 Oct 27;15(1):192. doi: 10.1186/s12916-017-0947-9.	Original research	Original research	Yes				2	2	2	1 reviewer cited twice; the other 3x. Note didn't check et al citations.	2	2	5	5	1	1	2	0	0	1	1	1	3	3	3	3	0	0	1	No		1	0	1	2	2		0		0		0		0		0
Is it them or is it us? Unravelling ethnic disparities in undergraduate clinical performance.	Stegers-Jager KM.	BMC Med. 2017 Oct 25;15(1):190. doi: 10.1186/s12916-017-0959-5.	Commentary		No	Yes		Not peer reviewed
A randomised trial of the influence of racial stereotype bias on examiners' scores, feedback and recollections in undergraduate clinical exams.	Yeates P, Woolf K, Benbow E, Davies B, Boohan M, Eva K.	BMC Med. 2017 Oct 25;15(1):179. doi: 10.1186/s12916-017-0943-0.	Original research	Original research	Yes				2	2	3	1 reviewer cited once. Note didn't check et al citations.	0	0		0		0	0	0	0	0	0	0		0		0	0	0	0				0	0	1	1	1	1		0		0		0		0
Faecal immunochemical tests (FIT) can help to rule out colorectal cancer in patients presenting in primary care with lower abdominal symptoms: a systematic review conducted to inform new NICE DG30 diagnostic guidance.	Westwood M, Lang S, Armstrong N, van Turenhout S, Cubiella J, Stirk L, Ramos IC, Luyendijk M, Zaim R, Kleijnen J, Fraser CG.	BMC Med. 2017 Oct 24;15(1):189. doi: 10.1186/s12916-017-0944-z. Review.	Original research	Original research	Yes				2	2	2	Neither reviewer cited in the published version, though I did not check all et al refs	1	1	1	1	0	0	1	0	1	0	0	0		0		0	0	0	0				0	0		0	2	2		0		0		0		0
Voluntary stopping of eating and drinking: is medical support ethically justified?	Jox RJ, Black I, Borasio GD, Anneser J.	BMC Med. 2017 Oct 20;15(1):186. doi: 10.1186/s12916-017-0950-1.	Debate	Debate	Yes				2	2	2	Each reviewer cited once in published version; though note I did not check all et al refs	0	0		0		0	0	0	0	0	0	0		0		0	0	0	0				0	0		0	1	1		0		0		0		0
VoluntarilyÂ stopping eating and drinking (VSED) to hasten death: may clinicians legally support patients to VSED?	Pope TM.	BMC Med. 2017 Oct 20;15(1):187. doi: 10.1186/s12916-017-0951-0.	Commentary		No	Yes		Not peer reviewed
State of inequality in malaria intervention coverage in sub-Saharan African countries.	Galactionova K, Smith TA, de Savigny D, Penny MA.	BMC Med. 2017 Oct 18;15(1):185. doi: 10.1186/s12916-017-0948-8.	Original research	Original research	Yes				4	4	2	1 reviewer cited once (possibly in response to reviewer self-citation in reviewer report). Note didn't check et al citations	1	1	2	2	0	0	2	0	1	0	0	0		0		0	0	0	0				0	0	1	1	2	2		0	1	1		0		0
Metabonomics uncovers a reversible proatherogenic lipid profile during infliximab therapy of inflammatory bowel disease.	Bjerrum JT, Steenholdt C, Ainsworth M, Nielsen OH, Reed MA, Atkins K, GÃ¼nther UL, Hao F, Wang Y.	BMC Med. 2017 Oct 16;15(1):184. doi: 10.1186/s12916-017-0949-7.	Original research	Original research	Yes				3	3	2	1 reviewer cited once. Note didn't check et al citations.	0	0		0		0	0	0	0	0	0	0		0		0	0	0	0				0	0	1	1	1	1		0		0		0	1	1
Plasmodium falciparum EPCR-binding PfEMP1 expression increases with malaria disease severity and is elevated in retinopathy negative cerebral malaria.	Shabani E, Hanisch B, Opoka RO, Lavstsen T, John CC.	BMC Med. 2017 Oct 13;15(1):183. doi: 10.1186/s12916-017-0945-y.	Original research	Original research	Yes				2	2	2	1 reviewer cited 4x, the other 2x. Note didn't check et al citations.	1	1	1	1	0	0	1	0	1	0	0	0		0		0	0	0	0				0	0		0		0		0		0		0		0
Spatial model for risk prediction and sub-national prioritization to aid poliovirus eradication in Pakistan.	Mercer LD, Safdar RM, Ahmed J, Mahamud A, Khan MM, Gerber S, O'Leary A, Ryan M, Salet F, Kroiss SJ, Lyons H, Upfill-Brown A, Chabot-Couture G.	BMC Med. 2017 Oct 11;15(1):180. doi: 10.1186/s12916-017-0941-2.	Original research	Original research	Yes				3	3	2	2 of the reviewers each cited once, another once. Note didn't check et al citations.	0	0		0		0	0	0	0	0	0	0		0		0	0	0	0				0	0	2	2		0		0		0		0	1	1
A randomised, double-blind clinical phase II trial of the efficacy, safety, tolerability and pharmacokinetics of a single dose combination treatment with artefenomel and piperaquine in adults and children with uncomplicated Plasmodium falciparum malaria.	Macintyre F, Adoke Y, Tiono AB, Duong TT, Mombo-Ngoma G, Bouyou-Akotet M, Tinto H, Bassat Q, Issifou S, Adamy M, Demarest H, Duparc S, Leroy D, Laurijssens BE, Biguenet S, Kibuuka A, Tshefu AK, Smith M, Foster C, Leipoldt I, Kremsner PG, Phuc BQ, et al.	BMC Med. 2017 Oct 9;15(1):181. doi: 10.1186/s12916-017-0940-3.	Original research	Original research	Yes				3	3	2	none of the reviewers appear to be cited in the published version, though note I've not checked all et al citations	1	1	1	1		0	0	1	0	0	1	1	1	1	0	0	0	0	0	No		1	0	1		0	1	1		0	1	1		0		0
Correction to: Gestational hypertensive disorders and retinal microvasculature: the Generation R Study.	Benschop L, Schalekamp-Timmermans S, Roeters van Lennep JE, Jaddoe VWV, Wong TY, Cheung CY, Steegers EAP, Ikram MK.	BMC Med. 2017 Oct 6;15(1):182. doi: 10.1186/s12916-017-0946-x. No abstract available.	Erratum		No	Yes		Not peer reviewed
The cost determinants of routine infant immunization services: a meta-regression analysis of six country studies.	Menzies NA, Suharlim C, Geng F, Ward ZJ, Brenzel L, Resch SC.	BMC Med. 2017 Oct 6;15(1):178. doi: 10.1186/s12916-017-0942-1.	Original research	Original research	Yes				3	3	2	1 reviewer cited 2x, another once. Note didn't check et al citations.	1	1	1	1		0	0	1	0	0	1	1	1	1	0	0	0	0	0	No		1	0	1	2	2		0		0		0		0		0
The risk of type 2 oral polio vaccine use in post-cessation outbreak response.	McCarthy KA, Chabot-Couture G, Famulare M, Lyons HM, Mercer LD.	BMC Med. 2017 Oct 4;15(1):175. doi: 10.1186/s12916-017-0937-y.	Original research		Yes	Yes	Yes	Unable to access 1 reviewers report	2		2	1 reviewer cited 2x, another once. Note didn't check et al citations.	1		1		0						0														2
Can learning health systems help organisations deliver personalised care?	Nwaru BI, Friedman C, Halamka J, Sheikh A.	BMC Med. 2017 Oct 2;15(1):177. doi: 10.1186/s12916-017-0935-0.	Correspondence		Yes	Yes	Yes	seems as though there are reviews missing	2		2	neither reviewer appears to be cited in the published version, though note I've not checked all et al citations	1		5		0						0														2
Towards new recommendations to reduce the burden of alcohol-induced hypertension in the European Union.	Rehm J, Anderson P, Prieto JAA, Armstrong I, Aubin HJ, Bachmann M, Bastus NB, Brotons C, Burton R, Cardoso M, Colom J, Duprez D, Gmel G, Gual A, Kraus L, Kreutz R, Liira H, Manthey J, MÃ¸ller L, Okruhlica Ä½, Roerecke M, Scafato E, et al.	BMC Med. 2017 Sep 28;15(1):173. doi: 10.1186/s12916-017-0934-1.	Guideline		Yes	Yes	Yes	seems as though there are reviews missing	4		3	1 reviewer cited 3x, another once. Note didn't check et al citations.	3		6		0						1		2		2					No		1			1
Continental-scale, data-driven predictive assessment of eliminating the vector-borne disease, lymphatic filariasis, in sub-Saharan Africa by 2020.	Michael E, Singh BK, Mayala BK, Smith ME, Hampton S, Nabrzyski J.	BMC Med. 2017 Sep 27;15(1):176. doi: 10.1186/s12916-017-0933-2.	Original research		Yes	Yes	Yes	Unable to access both reviewers and author reports	2		2	1 reviewer cited 3x, the other once. Note didn't check et al citations.																									2
Is Graves' disease a primary immunodeficiency? New immunological perspectives on an endocrine disease.	Struja T, Kutz A, Fischli S, Meier C, Mueller B, Recher M, Schuetz P.	BMC Med. 2017 Sep 25;15(1):174. doi: 10.1186/s12916-017-0939-9. Review.	Review	Review	Yes				2	2	2	1 reviewer cited 3x, the other once. Note didn't check et al citations.	1	1	4	4		0	0	1	0	0	1	1	4	4	2	2	1	0	0	No		1	0	1		0	2	2		0		0		0		0
Lifestyle precision medicine: the next generation in type 2 diabetes prevention?	Mutie PM, Giordano GN, Franks PW.	BMC Med. 2017 Sep 22;15(1):171. doi: 10.1186/s12916-017-0938-x. Review.	Review	Review	Yes				2	2	2	neither reviewer appears to be cited in the published version, though note I've not checked all et al citations	0	0		0		0	0	0	0	0	0	0		0		0	0	0	0				0	0	1	1	1	1		0		0		0		0
A 25-gene classifier predicts overall survival in resectable pancreatic cancer.	Birnbaum DJ, Finetti P, Lopresti A, Gilabert M, Poizat F, Raoul JL, Delpero JR, Moutardier V, Birnbaum D, Mamessier E, Bertucci F.	BMC Med. 2017 Sep 20;15(1):170. doi: 10.1186/s12916-017-0936-z.	Original research	Original research	Yes				2	2	2	1 reviewer cited once in published version; though note I did not check all et al refs	0	0		0		0	0	0	0	0	0	0		0		0	0	0	0				0	0	1	1	1	1		0		0		0		0
Macrophage activation-like syndrome: an immunological entity associated with rapid progression to death in sepsis.	Kyriazopoulou E, Leventogiannis K, Norrby-Teglund A, Dimopoulos G, Pantazi A, Orfanos SE, Rovina N, Tsangaris I, Gkavogianni T, Botsa E, Chassiou E, Kotanidou A, Kontouli C, Chaloulis P, Velissaris D, Savva A, Cullberg JS, Akinosoglou K, Gogos C, Armaganidis A, Giamarellos-Bourboulis EJ; Hellenic Sepsis Study Group..	BMC Med. 2017 Sep 18;15(1):172. doi: 10.1186/s12916-017-0930-5.	Original research	Original research	Yes				2	2	2	neither reviewer appears to be cited in the published version, though note I've not checked all et al citations	0	0		0		0	0	0	0	0	0	0		0		0	0	0	0				0	0		0	2	2		0		0		0		0
Borrelia infection and risk of celiac disease.	Alaedini A, Lebwohl B, Wormser GP, Green PH, Ludvigsson JF.	BMC Med. 2017 Sep 15;15(1):169. doi: 10.1186/s12916-017-0926-1.	Original research	Original research	Yes				3	3	2	None of the reviewers appear to be cited once in published article; note didn't check et al references.	1	1	1	1	1	1	1	0	1	0	0	0		0		0	0	1	0				0	0	1	1	2	2		0		0		0		0
Modest heterologous protection after Plasmodium falciparum sporozoite immunization: a double-blind randomized controlled clinical trial.	Walk J, Reuling IJ, Behet MC, Meerstein-Kessel L, Graumans W, van Gemert GJ, Siebelink-Stoter R, van de Vegte-Bolmer M, Janssen T, Teelen K, de Wilt JHW, de Mast Q, van der Ven AJ, Diez Benavente E, Campino S, Clark TG, Huynen MA, Hermsen CC, Bijker EM, Scholzen A, Sauerwein RW.	BMC Med. 2017 Sep 13;15(1):168. doi: 10.1186/s12916-017-0923-4.	Original research	Original research	Yes				3	3	2	None of the reviewers appear to be cited once in published article; note didn't check et al references.	1	1	3	3	3	3	3	0	1	0	0	0		0		0	0	1	0				0	0		0	1	1		0		0		0		0	1
Core competencies for scientific editors of biomedical journals: consensus statement.	Moher D, Galipeau J, Alam S, Barbour V, Bartolomeos K, Baskin P, Bell-Syer S, Cobey KD, Chan L, Clark J, Deeks J, Flanagin A, Garner P, Glenny AM, Groves T, Gurusamy K, Habibzadeh F, Jewell-Thomas S, Kelsall D, LapeÃ±a JF Jr, MacLehose H, Marusic A, et al.	BMC Med. 2017 Sep 11;15(1):167. doi: 10.1186/s12916-017-0927-0.	Correspondence	Correspondence	Yes				3	3	2	None of the reviewers appear to be cited once in published article; note didn't check et al references.	1	1	1	1		0	0	1	0	0	1	1	1	1	0	0	0	0	0	Yes	1		1	0	2	2		0		0	1	1		0		0
Cost-effectiveness analysis of quadrivalent seasonal influenza vaccines in England.	Thorrington D, van Leeuwen E, Ramsay M, Pebody R, Baguelin M.	BMC Med. 2017 Sep 8;15(1):166. doi: 10.1186/s12916-017-0932-3.	Original research	Original research	Yes				2	2	2	neither reviewer appears to be cited in the published version, though note I've not checked all et al citations	0	0		0		0	0	0	0	0	0	0		0		0	0	0	0				0	0	1	1	1	1		0		0		0		0
A 13-gene expression-based radioresistance score highlights the heterogeneity in the response to radiation therapy across HPV-negative HNSCC molecular subtypes.	Foy JP, Bazire L, Ortiz-Cuaran S, Deneuve S, Kielbassa J, Thomas E, Viari A, Puisieux A, Goudot P, Bertolus C, Foray N, Kirova Y, Verrelle P, Saintigny P.	BMC Med. 2017 Sep 1;15(1):165. doi: 10.1186/s12916-017-0929-y.	Original research	Original research	Yes				3	3	2	1 reviewer cited 2x; another reviewer cited 1x in published article; note didn't check et al references.	0	0		0		0	0	0	0	0	0	0		0		0	0	0	0				0	0		0	3	3		0		0		0		0
Reduced growth velocity across the third trimester is associated with placental insufficiency in fetuses born at a normal birthweight: a prospective cohort study.	MacDonald TM, Hui L, Tong S, Robinson AJ, Dane KM, Middleton AL, Walker SP.	BMC Med. 2017 Aug 31;15(1):164. doi: 10.1186/s12916-017-0928-z.	Original research	Original research	Yes				2	2	2	1 reviewer cited 6x in published article; note didn't check et al references.	1	1	2	2		0	0	1	0	0	1	1	2	2	2	2	1	0	0	No		1	0	1		0	2	2		0		0		0		0
A pragmatic lifestyle modification programme reduces the incidence of predictors of cardio-metabolic disease and dysglycaemia in a young healthy urban South Asian population: a randomised controlled trial.	Wijesuriya M, Fountoulakis N, Guess N, Banneheka S, Vasantharajah L, Gulliford M, Viberti G, Gnudi L, Karalliedde J.	BMC Med. 2017 Aug 30;15(1):146. doi: 10.1186/s12916-017-0905-6.	Original research	Original research	Yes				3	3	2	1 reviewer cited once in published article; note didn't check et al references.	1	1	2	2		0	0	1	0	0	1	1	2	2	2	2	1	0	0	No		1	0	1		0	1	1		0		0		0		0
Gestational diabetes mellitus-right person, right treatment, right time?	Lindsay RS, Mackin ST, Nelson SM.	BMC Med. 2017 Aug 28;15(1):163. doi: 10.1186/s12916-017-0925-2.	Opinion		Yes	Yes	Yes	Reports uploaded incorrectly (same one twice)	2		2	1 reviewer cited once in published article; note didn't check et al references.	yes										0														1		1
Trade-off between benefits, harms and economic efficiency of low-dose CT lung cancer screening: a microsimulation analysis of nodule management strategies in a population-based setting.	Treskova M, Aumann I, Golpon H, Vogel-Claussen J, Welte T, Kuhlmann A.	BMC Med. 2017 Aug 25;15(1):162. doi: 10.1186/s12916-017-0924-3.	Original research	Original research	Yes				2	2	2	1 reviewer cited 3x; the other cited once, in published article; note didn't check et al references.	0	0		0		0	0	0	0	0	0	0		0		0	0	0	0				0	0		0	2	2		0		0		0		0
The contribution of risk factors to socioeconomic inequalities in multimorbidity across the lifecourse: a longitudinal analysis of the Twenty-07 cohort.	Katikireddi SV, Skivington K, Leyland AH, Hunt K, Mercer SW.	BMC Med. 2017 Aug 24;15(1):152. doi: 10.1186/s12916-017-0913-6.	Original research	Original research	Yes				4	4	3	None of the reviewers appear to be cited once in published article; note didn't check et al references.	1	1	1	1	1	1	1	0	1	0	0	0		0		0	0	1	0				0	0		0	3	3		0		0		0		0
Association of bariatric surgery with risk of acute care use for hypertension-related disease in obese adults: population-based self-controlled case series study.	Shimada YJ, Tsugawa Y, Iso H, Brown DFM, Hasegawa K.	BMC Med. 2017 Aug 23;15(1):161. doi: 10.1186/s12916-017-0914-5.	Original research	Original research	Yes				2	2	2	neither reviewer appears to be cited in the published version, though note I've not checked all et al citations	0	0		0		0	0	0	0	0	0	0		0		0	0	0	0				0	0		0	2	2		0		0		0		0
Highlights in soft tissue sarcomas and gastrointestinal stromal tumours (GIST) trials reported at ASCO 2017 Annual Meeting.	Frezza AM, Stacchiotti S, Gronchi A.	BMC Med. 2017 Aug 22;15(1):160. doi: 10.1186/s12916-017-0931-4.	Commentary		No	Yes		Not peer reviewed
The impact of repeated vaccination on influenza vaccine effectiveness: a systematic review and meta-analysis.	Ramsay LC, Buchan SA, Stirling RG, Cowling BJ, Feng S, Kwong JC, Warshawsky BF.		Retraction			Yes		article retracted
What makes gouty inflammation so variable?	Terkeltaub R.	BMC Med. 2017 Aug 18;15(1):158. doi: 10.1186/s12916-017-0922-5. Review.	Minireview	Minireview	Yes				2	2	1	1 reviewer cited once in published article; note didn't check et al references.	0	0		0		0	0	0	0	0	0	0		0		0	0	0	0				0	0	1	1	1	1		0		0		0		0
Circulating tumor DNA for personalized lung cancer monitoring.	Fiala C, Diamandis EP.	BMC Med. 2017 Aug 17;15(1):157. doi: 10.1186/s12916-017-0921-6.	Commentary		No	Yes		Not peer reviewed
Ibrutinib continues to influence the therapeutic landscape of chronic lymphocytic leukemia: new data presented at ASCO 2017.	Molica S.	BMC Med. 2017 Aug 16;15(1):156. doi: 10.1186/s12916-017-0920-7.	Commentary		No	Yes		Not peer reviewed
Intervention Now to Eliminate Repeat Unintended Pregnancy in Teenagers (INTERUPT): a systematic review of intervention effectiveness and cost-effectiveness, and qualitative and realist synthesis of implementation factors and user engagement.	Aslam RW, Hendry M, Booth A, Carter B, Charles JM, Craine N, Edwards RT, Noyes J, Ntambwe LI, Pasterfield D, Rycroft-Malone J, Williams N, Whitaker R.	BMC Med. 2017 Aug 15;15(1):155. doi: 10.1186/s12916-017-0904-7. Review.	Original research	Original research	Yes				2	2	2	neither reviewer appears to be cited in the published version, though note I've not checked all et al citations	1	1	1	1	1	1	1	0	1	0	0	0		0		0	0	1	0				0	0	1	1		0		0		0		0		0
Gestational hypertensive disorders and retinal microvasculature: the Generation R Study.	Benschop L, Schalekamp-Timmermans S, Roeters van Lennep JE, Jaddoe VWV, Wong TY, Cheung CY, Steegers EAP, Ikram MK.	BMC Med. 2017 Aug 14;15(1):153. doi: 10.1186/s12916-017-0917-2. Erratum in: BMC Med. 2017 Oct 6;15(1):182.	Original research	Original research	Yes				3	3	3		0	0		0		0	0	0	0	0	0	0		0		0	0	0	0				0	0	1	1	1	1	1	1		0		0		0
Risk and predictors of psoriasis in patients with breast cancer: a Swedish population-based cohort study.	Yang H, Brand JS, Li J, Ludvigsson JF, Ugalde-Morales E, Chiesa F, Hall P, Czene K.	BMC Med. 2017 Aug 11;15(1):154. doi: 10.1186/s12916-017-0915-4.	Original research	Original research	Yes				2	2	2	neither reviewer appears to be cited in the published version, though note I've not checked all et al citations	1	1	1	1	0	0	1	0	1	0	0	0		0		0	0	0	0				0	0	2	2		0		0		0		0		0
Characterizing measles transmission in India: a dynamic modeling study using verbal autopsy data.	Verguet S, Jones EO, Johri M, Morris SK, Suraweera W, Gauvreau CL, Jha P, Jit M.	BMC Med. 2017 Aug 10;15(1):151. doi: 10.1186/s12916-017-0908-3.	Original research	Original research	Yes				2	2	3	1 reviewer cited once in published article; note didn't check et al references.	1	1	2	2	2	2	2	0	1	0	0	0		0		0	0	1	0				0	0	1	1		0		0		0		0		0
Consistency and sources of divergence in recommendations on screening with questionnaires for presently experienced health problems or symptoms: a comparison of recommendations from the Canadian Task Force on Preventive Health Care, UK National Screening Committee, and US Preventive Services Task Fo...	Thombs BD, Saadat N, Riehm KE, Karter JM, Vaswani A, Andrews BK, Simons P, Cosgrove L.	BMC Med. 2017 Aug 9;15(1):150. doi: 10.1186/s12916-017-0903-8.	Original research	Original research	Yes				2	2	2	neither reviewer appears to be cited in the published version, though note I've not checked all et al citations	1	1	2	2	1	1	2	0	1	0	0	0		0		0	0	1	0				0	0	1	1	1	1		0		0		0		0
Pregnancy, pregnancy loss, and the risk of cardiovascular disease in Chinese women: findings from the China Kadoorie Biobank.	Peters SAE, Yang L, Guo Y, Chen Y, Bian Z, Tian X, Chang L, Zhang S, Liu J, Wang T, Chen J, Li L, Woodward M, Chen Z; China Kadoorie Biobank collaboration group..	BMC Med. 2017 Aug 8;15(1):148. doi: 10.1186/s12916-017-0912-7.	Original research	Original research	Yes				3	3	3	None of the reviewers appear to be cited once in published article; note didn't check et al references.	0	0		0		0	0	0	0	0	0	0		0		0	0	0	0				0	0		0	3	3		0		0		0		0
Country of qualification is linked to doctors' General Medical Council performance assessment rate, but is it linked to their clinical competence?	Wakeford R.	BMC Med. 2017 Aug 7;15(1):149. doi: 10.1186/s12916-017-0918-1.	Commentary	Commentary	Yes				4	4	2	None of the reviewers appear to be cited once in published article; note didn't check et al references.	1	1	1	1		0	0	1	0	0	1	1	1	1	0	0	0	0	0	Yes	1		1	0	2	2	2	2		0		0		0		0
The clinical utility of the urine-based lateral flow lipoarabinomannan assay in HIV-infected adults in Myanmar: an observational study.	Thit SS, Aung NM, Htet ZW, Boyd MA, Saw HA, Anstey NM, Kyi TT, Cooper DA, Kyi MM, Hanson J.	BMC Med. 2017 Aug 4;15(1):145. doi: 10.1186/s12916-017-0888-3.	Original research	Original research	Yes				3	3	2	1 reviewer cited 3x in published article; note didn't check et al references.	0	0		0		0	0	0	0	0	0	0		0		0	0	0	0				0	0	1	1	1	1		0		0		0		0	1
Clinical and laboratory predictors of death in African children with features of severe malaria: a systematic review and meta-analysis.	Sypniewska P, Duda JF, Locatelli I, Althaus CR, Althaus F, Genton B.	BMC Med. 2017 Aug 3;15(1):147. doi: 10.1186/s12916-017-0906-5. Review.	Original research	Original research	Yes				2	2	2	1 reviewer cited once in published article; note didn't check et al references.	0	0		0		0	0	0	0	0	0	0		0		0	0	0	0				0	0		0	1	1		0		0		0		0
How accurate is the 'Surprise Question' at identifying patients at the end of life? A systematic review and meta-analysis.	White N, Kupeli N, Vickerstaff V, Stone P.	BMC Med. 2017 Aug 2;15(1):139. doi: 10.1186/s12916-017-0907-4. Review.	Original research	Original research	Yes				3	3	3	1 reviewer cited 3x; another cited once, in published article; note didn't check et al references.	2	2	6	6	2	2	4	0	0	1	1	1	2	2	0	0	0	1	0	No		1	0	1	1	1	2	2		0		0		0		0
The renin-angiotensin system: a possible new target for depression.	Vian J, Pereira C, Chavarria V, KÃ¶hler C, Stubbs B, Quevedo J, Kim SW, Carvalho AF, Berk M, Fernandes BS.	BMC Med. 2017 Aug 1;15(1):144. doi: 10.1186/s12916-017-0916-3. Review.	Review	Review	Yes				3	3	2	1 reviewer cited 5x; another cited once, in published article; note didn't check et al references.	1	1	5	5	5	5	5	0	1	0	0	0		0		0	0	1	0				0	0		0	3	3		0		0		0		0
The cross-national epidemiology of social anxiety disorder: Data from the World Mental Health Survey Initiative.	Stein DJ, Lim CCW, Roest AM, de Jonge P, Aguilar-Gaxiola S, Al-Hamzawi A, Alonso J, Benjet C, Bromet EJ, Bruffaerts R, de Girolamo G, Florescu S, Gureje O, Haro JM, Harris MG, He Y, Hinkov H, Horiguchi I, Hu C, Karam A, Karam EG, Lee S, et al.	BMC Med. 2017 Jul 31;15(1):143. doi: 10.1186/s12916-017-0889-2.	Original research	Original research	Yes				2	2	2	neither reviewer appears to be cited in the published version, though note I've not checked all et al citations	0	0		0		0	0	0	0	0	0	0		0		0	0	0	0				0	0		0	2	2		0		0		0		0
What works for whom in the management of diabetes in people living with dementia: a realist review.	Bunn F, Goodman C, Reece Jones P, Russell B, Trivedi D, Sinclair A, Bayer A, Rait G, Rycroft-Malone J, Burton C.	BMC Med. 2017 Jul 28;15(1):141. doi: 10.1186/s12916-017-0909-2. Review.	Original research	Original research	Yes				2	2	2	1 reviewer cited once in published article; note didn't check et al references.	0	0		0		0	0	0	0	0	0	0		0		0	0	0	0				0	0	1	1		0	1	1		0		0		0
Epidemiology and outcomes of people with dementia, delirium, and unspecified cognitive impairment in the general hospital: prospective cohort study of 10,014 admissions.	Reynish EL, Hapca SM, De Souza N, Cvoro V, Donnan PT, Guthrie B.	BMC Med. 2017 Jul 27;15(1):140. doi: 10.1186/s12916-017-0899-0.	Original research	Original research	Yes				2	2	3	Both reviewers cited once each in published article; note didn't check et al references.	2	2	3	3		0	0	1	0	0	2	2	3	3	2	2	1	0	0	No		2	0	2		0	2	2		0		0		0		0
Detection of antibiotic resistance is essential for gonorrhoea point-of-care testing: a mathematical modelling study.	Fingerhuth SM, Low N, Bonhoeffer S, Althaus CL.	BMC Med. 2017 Jul 26;15(1):142. doi: 10.1186/s12916-017-0881-x.	Original research	Original research	Yes				2	2	2	1 reviewer cited once; the other twice, in published article; note didn't check et al references.	0	0		0		0	0	0	0	0	0	0		0		0	0	0	0				0	0	1	1		0	1	1		0		0		0
The public health value of vaccines beyond efficacy: methods, measures and outcomes.	Wilder-Smith A, Longini I, Zuber PL, BÃ¤rnighausen T, Edmunds WJ, Dean N, Spicher VM, Benissa MR, Gessner BD.	BMC Med. 2017 Jul 26;15(1):138. doi: 10.1186/s12916-017-0911-8.	Opinion	Opinion	Yes				2	2	2	neither reviewer appears to be cited in the published version, though note I've not checked all et al citations	0	0	0	0		0	0	0	0	0	0	0	0	0		0	0	0	0	n/a			0	0	1	1	1	1		0		0		0		0
Impact of ischemic preconditioning on surgical treatment of brain tumors: a single-center, randomized, double-blind, controlled trial.	Sales AHA, Barz M, Bette S, Wiestler B, Ryang YM, Meyer B, Bretschneider M, Ringel F, Gempt J.	BMC Med. 2017 Jul 25;15(1):137. doi: 10.1186/s12916-017-0898-1.	Original research	Original research	Yes				3	3	2	1 reviewer cited once in published article; note didn't check et al references.	1	1	1	1	0	0	1	0	1	0	0	0	0	0		0	0	0	0	n/a			0	0	1	1	1	1		0		0	1	1		0
Ethics review in compassionate use.	Borysowski J, Ehni HJ, GÃ³rski A.	BMC Med. 2017 Jul 24;15(1):136. doi: 10.1186/s12916-017-0910-9.	Opinion	Opinion	Yes				2	2	2	1 reviewer cited once in published article; note didn't check et al references.	0	0	0	0		0	0	0	0	0	0	0	0	0		0	0	0	0	n/a			0	0	1	1	1	1		0		0		0		0
Surrogate endpoints in oncology: when are they acceptable for regulatory and clinical decisions, and are they currently overused?	Kemp R, Prasad V.	BMC Med. 2017 Jul 21;15(1):134. doi: 10.1186/s12916-017-0902-9.	Opinion	Opinion	Yes				4	4	2	none of the reviewers appear to be cited in the published version, though note I've not checked all et al citations	1	1	2	2	1	1	2	0	1	0	0	0	0	0		0	0	1	0	n/a			0	0	2	2	2	2		0		0		0		0
Biological embedding of childhood adversity: from physiological mechanisms to clinical implications.	Berens AE, Jensen SKG, Nelson CA 3rd.	BMC Med. 2017 Jul 20;15(1):135. doi: 10.1186/s12916-017-0895-4. Review.	Review	Review	Yes				2	2	2	1 reviewer cited once, the other cited 3 times in the published article. Note I've not checked all et al citations	2	2	6	6	2	2	2	0	0	1	2	2	4	4	3	3	0	0	1	No		2	0	2	1	1	1	1		0		0		0		0
Environmental/lifestyle factors in the pathogenesis and prevention of type 2 diabetes.	Kolb H, Martin S.	BMC Med. 2017 Jul 19;15(1):131. doi: 10.1186/s12916-017-0901-x. Review.	Review	Review	Yes				2	2	2	neither reviewer appears to be cited in the published version, though note I've not checked all et al citations	1	1	1	1	0	0	1	0	1	0	0	0	0	0		0	0	0	0	n/a			0	0	1	1	1	1		0		0		0		0
The role of tumour heterogeneity and clonal cooperativity in metastasis, immune evasion and clinical outcome.	Caswell DR, Swanton C.	BMC Med. 2017 Jul 18;15(1):133. doi: 10.1186/s12916-017-0900-y. Review.	Original research	Original research	Yes				3	3	2	none of the reviewers appear to be cited in the published version, though note I've not checked all et al citations	1	1	3	3	3	3	3	0	1	0	0	0	0	0		0	0	1	0	n/a			0	0	3	3		0		0		0		0		0
Resisting and tolerating P. falciparum in pregnancy under different malaria transmission intensities.	Ndam NT, Mbuba E, GonzÃ¡lez R, CisterÃ³ P, Kariuki S, Sevene E, RupÃ©rez M, Fonseca AM, Vala A, Maculuve S, JimÃ©nez A, QuintÃ³ L, Ouma P, Ramharter M, Aponte JJ, Nhacolo A, Massougbodji A, Briand V, Kremsner PG, Mombo-Ngoma G, Desai M, Macete E, et al.	BMC Med. 2017 Jul 17;15(1):130. doi: 10.1186/s12916-017-0893-6.	Original research	Original research	Yes				3	3	2	2 reviewers each cited twice in published article; note didn't check et al references.	2	2	6	6	1	1	4	0	0	1	1	1	2	2	2	2	0	0	1	No		1	0	1	1	1	1	1		0		0		0		0
The prognostic value of lymph node yield in the earliest stage of colorectal cancer: a multicenter cohort study.	Backes Y, Elias SG, Bhoelan BS, Groen JN, van Bergeijk J, Seerden TCJ, Pullens HJM, Spanier BWM, Geesing JMJ, Kessels K, Kerkhof M, Siersema PD, de Vos Tot Nederveen Cappel WH, van Lelyveld N, Wolfhagen FHJ, Ter Borg F, Offerhaus GJA, Lacle MM, Moons LMG; Dutch T1 CRC Working Group..	BMC Med. 2017 Jul 14;15(1):129. doi: 10.1186/s12916-017-0892-7.	Original research	Original research	Yes				3	3	3	1 reviewer cited once in published article; note didn't check et al references.	1	1	1	1		0	0	1	0	0	1	1	1	1	1	1	1	0	0	No		1	0	1		0	3	3		0		0		0		0
Tall height and obesity are associated with an increased risk of aggressive prostate cancer: results from the EPIC cohort study.	Perez-Cornago A, Appleby PN, Pischon T, Tsilidis KK, TjÃ¸nneland A, Olsen A, Overvad K, Kaaks R, KÃ¼hn T, Boeing H, Steffen A, Trichopoulou A, Lagiou P, Kritikou M, Krogh V, Palli D, Sacerdote C, Tumino R, Bueno-de-Mesquita HB, Agudo A, LarraÃ±aga N, Molina-Portillo E, et al.	BMC Med. 2017 Jul 13;15(1):115. doi: 10.1186/s12916-017-0876-7.	Original research	Original research	Yes				2	2	2	1 reviewer cited once in published article; note didn't check et al references.	1	1	3	3	3	3	3	0	1	0	0	0	0	0		0	0	1	0	n/a			0	0	1	1	1	1		0		0		0		0
Healthcare system responses to intimate partner violence in low and middle-income countries: evidence is growing and the challenges become clearer.	Taft A, Colombini M.	BMC Med. 2017 Jul 12;15(1):127. doi: 10.1186/s12916-017-0886-5.	Commentary		No	Yes		Not peer reviewed
A nurse-delivered, clinic-based intervention to address intimate partner violence among low-income women in Mexico City: findings from a cluster randomized controlled trial.	Gupta J, Falb KL, Ponta O, Xuan Z, Campos PA, Gomez AA, Valades J, CariÃ±o G, Olavarrieta CD.	BMC Med. 2017 Jul 12;15(1):128. doi: 10.1186/s12916-017-0880-y.	Original research		Yes	Yes	Yes	Unable to access all reviewer reports	3		4	1 reviewer cited x 3; one x 4. Note didn't check all et al refs	2		2		0						0																				1
Can China achieve a one-third reduction in premature mortality from non-communicable diseases by 2030?	Li Y, Zeng X, Liu J, Liu Y, Liu S, Yin P, Qi J, Zhao Z, Yu S, Hu Y, He G, Lopez AD, Gao GF, Wang L, Zhou M.	BMC Med. 2017 Jul 11;15(1):132. doi: 10.1186/s12916-017-0894-5.	Original research		Yes	Yes	Yes	Unable to access all reviewer reports	3		2	1 reviwer may be cited 3 x, and another cited once in the published version. But I'm not sure given Wu Y may be a common name, and Smith M is not enough initials to confirm it’s the reviewer. Also note I've not checked et al citations	0										0																						1
Rapidly increasing end-of-life care needs: a timely warning.	Mitchell G.	BMC Med. 2017 Jul 10;15(1):126. doi: 10.1186/s12916-017-0897-2.	Commentary		No	Yes		Not peer reviewed
Use of malaria rapid diagnostic tests by community health workers in Afghanistan: cluster randomised trial.	Leslie T, Rowland M, Mikhail A, Cundill B, Willey B, Alokozai A, Mayan I, Hasanzai A, Baktash SH, Mohammed N, Wood M, Rahimi HU, Laurent B, Buhler C, Whitty CJM.	BMC Med. 2017 Jul 7;15(1):124. doi: 10.1186/s12916-017-0891-8.	Original research	Original research	Yes				2	2	1	neither reviewer appears to be cited in the published version, though note I've not checked all et al citations	0	0	0	0		0	0	0	0	0	0	0	0	0		0	0	0	0	n/a			0	0	1	1	1	1		0		0		0		0
Pre-diagnostic metabolite concentrations and prostate cancer risk in 1077 cases and 1077 matched controls in the European Prospective Investigation into Cancer and Nutrition.	Schmidt JA, Fensom GK, Rinaldi S, Scalbert A, Appleby PN, Achaintre D, Gicquiau A, Gunter MJ, Ferrari P, Kaaks R, KÃ¼hn T, Floegel A, Boeing H, Trichopoulou A, Lagiou P, Anifantis E, Agnoli C, Palli D, Trevisan M, Tumino R, Bueno-de-Mesquita HB, Agudo A, et al.	BMC Med. 2017 Jul 5;15(1):122. doi: 10.1186/s12916-017-0885-6.	Original research	Original research	Yes				2	2	2	neither reviewer appears to be cited in the published version, though note I've not checked all et al citations	1	1	2	2	1	1	2	0	1	0	0	0	0	0		0	0	1	0	n/a			0	0	1	1	1	1		0		0		0		0
Impact of comorbidities on gout and hyperuricaemia: an update on prevalence and treatment options.	Bardin T, Richette P.	BMC Med. 2017 Jul 3;15(1):123. doi: 10.1186/s12916-017-0890-9. Review.	Minireview	Minireview	Yes				2	2	2	Both reviewers cited once in published version; though note I did not check all et al refs	1	1	1	1		0	0	1	0	0	1	1	1	1	1	1	1	0	0	No		1	0	1	1	1	1	1		0		0		0		0
Effect of transmission intensity on hotspots and micro-epidemiology of malaria in sub-Saharan Africa.	Mogeni P, Omedo I, Nyundo C, Kamau A, Noor A, Bejon P; Hotspot Group Authors..	BMC Med. 2017 Jun 30;15(1):121. doi: 10.1186/s12916-017-0887-4.	Original research	Original research	Yes				2	2	3	1 reviewer cited once in published article; note didn't check et al references.	1	1	1	1	0	0	1	0	1	0	0	0	0	0		0	0	0	0	n/a			0	0		0	1	1		0	1	1		0		0
Diagnostic delay for giant cell arteritis - a systematic review and meta-analysis.	Prior JA, Ranjbar H, Belcher J, Mackie SL, Helliwell T, Liddle J, Mallen CD.	BMC Med. 2017 Jun 28;15(1):120. doi: 10.1186/s12916-017-0871-z. Review.	Original research	Original research	Yes				2	2	2	neither reviewer appears to be cited in the published version, though note I've not checked all et al citations	0	0	0	0		0	0	0	0	0	0	0	0	0		0	0	0	0	n/a			0	0	1	1	1	1		0		0		0		0
About the practice of psychiatric euthanasia: a commentary.	Lopez-Castroman J.	BMC Med. 2017 Jun 27;15(1):125. doi: 10.1186/s12916-017-0896-3.	Commentary		No	Yes		Not peer reviewed
Overcoming intratumoural heterogeneity for reproducible molecular risk stratification: a case study in advanced kidney cancer.	Lubbock ALR, Stewart GD, O'Mahony FC, Laird A, Mullen P, O'Donnell M, Powles T, Harrison DJ, Overton IM.	BMC Med. 2017 Jun 26;15(1):118. doi: 10.1186/s12916-017-0874-9.	Original research	Original research	Yes				3	3	3	1 reviewer cited once in published article; note didn't check et al references.	1	1	1	1	1	1	1	0	1	0	0	0	0	0		0	0	1	0	n/a			0	0	1	1	2	2		0		0		0		0
Methylome analysis of extreme chemoresponsive patients identifies novel markers of platinum sensitivity in high-grade serous ovarian cancer.	Tomar T, Alkema NG, Schreuder L, Meersma GJ, de Meyer T, van Criekinge W, Klip HG, Fiegl H, van Nieuwenhuysen E, Vergote I, Widschwendter M, Schuuring E, van der Zee AGJ, de Jong S, Wisman GBA.	BMC Med. 2017 Jun 23;15(1):116. doi: 10.1186/s12916-017-0870-0.	Original research	Original research	Yes				3	3	3	none of the reviewers appear to be cited in the published version, though note I've not checked all et al citations	1	1	2	2	2	2	2	0	1	0	0	0	0	0		0	0	1	0	n/a			0	0	2	2	1	1		0		0		0		0
Influence of the number and timing of malaria episodes during pregnancy on prematurity and small-for-gestational-age in an area of low transmission.	Moore KA, Simpson JA, Wiladphaingern J, Min AM, Pimanpanarak M, Paw MK, Raksuansak J, Pukrittayakamee S, Fowkes FJI, White NJ, Nosten F, McGready R.	BMC Med. 2017 Jun 21;15(1):117. doi: 10.1186/s12916-017-0877-6.	Original research	Original research	Yes				2	2	2	1 reviewer cited once in published article; note didn't check et al references.	2	2	2	2	1	1	1	0	0	1	1	1	1	1	1	1	0	0	1	No		1	0	1		0	2	2		0		0		0		0
The effect of weekly specialist palliative care teleconsultations in patients with advanced cancer -a randomized clinical trial.	Hoek PD, Schers HJ, Bronkhorst EM, Vissers KCP, Hasselaar JGJ.	BMC Med. 2017 Jun 19;15(1):119. doi: 10.1186/s12916-017-0866-9.	Original research	Original research	Yes				3	3	3	1 reviewer cited twice in published article; note didn't check et al references.	0	0	0	0		0	0	0	0	0	0	0	0	0		0	0	0	0	n/a			0	0		0	1	1		0		0		0		0
Synergistic effect of IL-12 and IL-18 induces TIM3 regulation of Î³Î´ T cell function and decreases the risk of clinical malaria in children living in Papua New Guinea.	Schofield L, Ioannidis LJ, Karl S, Robinson LJ, Tan QY, Poole DP, Betuela I, Hill DL, Siba PM, Hansen DS, Mueller I, Eriksson EM.	BMC Med. 2017 Jun 15;15(1):114. doi: 10.1186/s12916-017-0883-8.	Original research	Original research	Yes				4	4	2	1 reviewer cited twice in published article; note didn't check et al references.	0	0	0	0		0	0	0	0	0	0	0	0	0		0	0	0	0	n/a			0	0	2	2		0		0		0		0		0	2
Recent household transmission of tuberculosis in England, 2010-2012: retrospective national cohort study combining epidemiological and molecular strain typing data.	Lalor MK, Anderson LF, Hamblion EL, Burkitt A, Davidson JA, Maguire H, Abubakar I, Thomas HL.	BMC Med. 2017 Jun 13;15(1):105. doi: 10.1186/s12916-017-0864-y.	Original research	Original research	Yes				3	3	2	none of the reviewers appear to be cited in the published version, though note I've not checked all et al citations	0	0	0	0		0	0	0	0	0	0	0	0	0		0	0	0	0	n/a			0	0	1	1	2	2		0		0		0		0
Assessing the efficiency of catch-up campaigns for the introduction of pneumococcal conjugate vaccine: a modelling study based on data from PCV10 introduction in Kilifi, Kenya.	Flasche S, Ojal J, Le Polain de Waroux O, Otiende M, O'Brien KL, Kiti M, Nokes DJ, Edmunds WJ, Scott JAG.	BMC Med. 2017 Jun 7;15(1):113. doi: 10.1186/s12916-017-0882-9.	Original research	Original research	Yes				2	2	2	1 reviewer cited twice in published article; note didn't check et al references.	0	0	0	0		0	0	0	0	0	0	0	0	0		0	0	0	0	n/a			0	0		0	2	2		0		0		0		0
Comprehensive DNA methylation study identifies novel progression-related and prognostic markers for cutaneous melanoma.	Wouters J, Vizoso M, Martinez-Cardus A, Carmona FJ, Govaere O, Laguna T, Joseph J, Dynoodt P, Aura C, Foth M, Cloots R, van den Hurk K, Balint B, Murphy IG, McDermott EW, Sheahan K, JirstrÃ¶m K, Nodin B, Mallya-Udupi G, van den Oord JJ, Gallagher WM, Esteller M.	BMC Med. 2017 Jun 5;15(1):101. doi: 10.1186/s12916-017-0851-3.	Original research	Original research	Yes				2	2	2	neither reviewer appears to be cited in the published version, though note I've not checked all et al citations	0	0	0	0		0	0	0	0	0	0	0	0	0		0	0	0	0	n/a			0	0	1	1	1	1		0		0		0		0
Number needed to treat (NNT) in clinical literature: an appraisal.	Mendes D, Alves C, Batel-Marques F.	BMC Med. 2017 Jun 1;15(1):112. doi: 10.1186/s12916-017-0875-8.	Original research	Original research	Yes				3	3	3	1 reviewer cited 9 times; the other 2 reviewers cited once each. Note didn't check et al references	3	3	11	11	3	3	3	0	0	1	2	2	8	8	7	7	0	0	1	Yes/No	1	1	1	1		0	2	2		0		0		0		0
Spotlight on landmark oncology trials: the latest evidence and novel trial designs.	Earl H, Molica S, Rutkowski P.	BMC Med. 2017 Jun 2;15(1):111. doi: 10.1186/s12916-017-0884-7.	Editorial		No	Yes		Not peer reviewed
Immunotherapy in head and neck cancer: aiming at EXTREME precision.	Szturz P, Vermorken JB.	BMC Med. 2017 Jun 2;15(1):110. doi: 10.1186/s12916-017-0879-4.	Opinion	Opinion	Yes				2	2	2	neither reviewer appears to be cited in the published version, though note I've not checked all et al citations	1	1	0	0		0	0	0	0	0	0	0	0	0		0	0	0	0	n/a			0	0	1	1		0		0		0		0		0
Systemic treatment in advanced soft tissue sarcoma: what is standard, what is new.	Frezza AM, Stacchiotti S, Gronchi A.	BMC Med. 2017 Jun 2;15(1):109. doi: 10.1186/s12916-017-0872-y. Review.	Minireview	Minireview	Yes				3	3	2	1 reviewer cited twice in published article; note didn't check et al references.	1	1	0	0		0	0	0	0	0	0	0	0	0		0	0	0	0	n/a			0	0	1	1	1	1		0		0	1	1		0
The genetics of gout: towards personalised medicine?	Dalbeth N, Stamp LK, Merriman TR.	BMC Med. 2017 May 31;15(1):108. doi: 10.1186/s12916-017-0878-5. Review.	Minireview	Minireview	Yes				3	3	2	1 reviwer cited x 4; 2 reviewers x 1. Note I didn't check et al references	1	1	3	3		0	0	1	0	0	1	1	3	3	3	3	1	0	0	No		1	0	1	1	1	2	2		0		0		0		0
Towards the concept of disease-modifier in post-stroke or vascular cognitive impairment: a consensus report.	Bordet R, Ihl R, Korczyn AD, Lanza G, Jansa J, Hoerr R, Guekht A.	BMC Med. 2017 May 24;15(1):107. doi: 10.1186/s12916-017-0869-6.	Opinion	Opinion	Yes				2	2	2	1 reviewer cited twice in published article; note didn't check et al references.	2	2	9	9	5	5	6	0	0	1	1	1	3	3	2	2	0	0	1	No		1	0	1		0	2	2		0		0		0		0
When less may be more: calorie restriction and response to cancer therapy.	O'Flanagan CH, Smith LA, McDonell SB, Hursting SD.	BMC Med. 2017 May 24;15(1):106. doi: 10.1186/s12916-017-0873-x. Review.	Minireview	Minireview	Yes				2	2	2	1 reviewer is cited 3 times. The other is hard to tell given Asian name; would need to check each instance individually (I haven't).	2	2	8	8	2	2	4	0	0	1	2	2	4	4	4	4	0	0	1	No		2	0	2	2	2		0		0		0		0		0
A cluster-randomized trial to reduce caesarean delivery rates in Quebec: cost-effectiveness analysis.	Johri M, Ng ESW, Bermudez-Tamayo C, Hoch JS, Ducruet T, Chaillet N.	BMC Med. 2017 May 22;15(1):96. doi: 10.1186/s12916-017-0859-8.	Original research	Original research	Yes				2	2	3	neither reviewer appears to be cited in the published version, though note I've not checked all et al citations	0	0	0	0		0	0	0	0	0	0	0	0	0		0	0	0	0	n/a			0	0	1	1	1	1		0		0		0		0
Revisiting annual screening for latent tuberculosis infection in healthcare workers: a cost-effectiveness analysis.	Mullie GA, Schwartzman K, Zwerling A, N'Diaye DS.	BMC Med. 2017 May 17;15(1):104. doi: 10.1186/s12916-017-0865-x.	Original research	Original research	Yes				4	4	3	2 reviewers cited once in published version; though note I did not check all et al refs	3	3	7	7	4	4	5	0	0	1	2	2	2	2	1	1	0	0	1	No		2	0	2	1	1	2	2		0		0	1	1		0
How many people will need palliative care in 2040? Past trends, future projections and implications for services.	Etkind SN, Bone AE, Gomes B, Lovell N, Evans CJ, Higginson IJ, Murtagh FEM.	BMC Med. 2017 May 18;15(1):102. doi: 10.1186/s12916-017-0860-2.	Original research	Original research	Yes				2	2	2	1 reviewer cited once in published version; though note I did not check all et al refs	1	1	0	0		0	0	0	0	0	0	0	0	0		0	0	0	0	n/a			0	0		0	1	1		0		0		0		0
ING3 promotes prostate cancer growth by activating the androgen receptor.	Nabbi A, McClurg UL, Thalappilly S, Almami A, Mobahat M, Bismar TA, Binda O, Riabowol KT.	BMC Med. 2017 May 16;15(1):103. doi: 10.1186/s12916-017-0854-0.	Original research	Original research	Yes				3	3	2	1 reviewer cited once in published version; though note I did not check all et al refs	1	1	1	1	1	1	1	0	1	0	0	0	0	0		0	0	1	0	n/a			0	0		0	3	3		0		0		0		0
Observational studies: goldmines of information on rare diseases.	Benjamin RS.	BMC Med. 2017 May 12;15(1):100. doi: 10.1186/s12916-017-0868-7.	Commentary		No	Yes		Not peer reviewed
Micronutrient powders to combat anemia in young children: does it work?	Wieringa FT.	BMC Med. 2017 May 11;15(1):99. doi: 10.1186/s12916-017-0867-8.	Commentary		No	Yes		Not peer reviewed
Mediation of the effect of malaria in pregnancy on stillbirth and neonatal death in an area of low transmission: observational data analysis.	Moore KA, Fowkes FJI, Wiladphaingern J, Wai NS, Paw MK, Pimanpanarak M, Carrara VI, Raksuansak J, Simpson JA, White NJ, Nosten F, McGready R.	BMC Med. 2017 May 10;15(1):98. doi: 10.1186/s12916-017-0863-z.	Original research	Original research	Yes				2	2	2	neither reviewer appears to be cited in the published version, though note I've not checked all et al citations	0	0	0	0		0	0	0	0	0	0	0	0	0		0	0	0	0	n/a			0	0	1	1	1	1		0		0		0		0
Habitual coffee consumption and genetic predisposition to obesity: gene-diet interaction analyses in three US prospective studies.	Wang T, Huang T, Kang JH, Zheng Y, Jensen MK, Wiggs JL, Pasquale LR, Fuchs CS, Campos H, Rimm EB, Willett WC, Hu FB, Qi L.	BMC Med. 2017 May 9;15(1):97. doi: 10.1186/s12916-017-0862-0.	Original research	Original research	Yes				3	3	3	none of the reviewers appear to be cited in the published version, though note I've not checked all et al citations	1	1	1	1		0	1	0	1	0	0	0	0	0		0	0	0	0	n/a			0	0		0	2	2		0		0		0		0
Comparative safety of anti-epileptic drugs during pregnancy: a systematic review and network meta-analysis of congenital malformations and prenatal outcomes.	Veroniki AA, Cogo E, Rios P, Straus SE, Finkelstein Y, Kealey R, Reynen E, Soobiah C, Thavorn K, Hutton B, Hemmelgarn BR, Yazdi F, D'Souza J, MacDonald H, Tricco AC.	BMC Med. 2017 May 5;15(1):95. doi: 10.1186/s12916-017-0845-1.	Original research	Original research	Yes				4	4	3	1 reviewer cited x 1; 1 x 2. Note didn't check all et al refs	0	0	0	0		0	0	0	0	0	0	0	0	0		0	0	0	0	n/a			0	0	1	1	2	2		0		0		0		0
Expedited Partner Therapy (EPT) increases the frequency of partner notification among MSM in Lima, Peru: a pilot randomized controlled trial.	Clark JL, Segura ER, Oldenburg CE, Rios J, Montano SM, Perez-Brumer A, Villaran M, Sanchez J, Coates TJ, Lama JR.	BMC Med. 2017 May 4;15(1):94. doi: 10.1186/s12916-017-0858-9.	Original research	Original research	Yes				3	3	3	1 reviewer cited x7; 1 x 5; 1 x 2. Note didn't check all et al refs	1	1	1	1	1	1	1	0	1	0	0	0	0	0		0	0	1	0	n/a			0	0	2	2	1	1		0		0		0		0
Application of real-time global media monitoring and 'derived questions' for enhancing communication by regulatory bodies: the case of human papillomavirus vaccines.	Bahri P, Fogd J, Morales D, Kurz X; ADVANCE consortium..	BMC Med. 2017 May 2;15(1):91. doi: 10.1186/s12916-017-0850-4.	Original research	Original research	Yes				2	2	2	1 reviewer cited once in published version; though note I did not check all et al refs	1	1	2	2		0	0	1	0	0	1	1	2	2	1	1	1	0	0	No		1	0	1		0	1	1	1	1		0		0		0
Erratum to: Should all acutely ill children in primary care be tested with point-of-care CRP: a cluster randomised trial.	Verbakel JY, Lemiengre MB, De Burghgraeve T, De Sutter A, Aertgeerts B, Shinkins B, Perera R, Mant D, Van den Bruel A, Buntinx F.	BMC Med. 2017 May 2;15(1):93. doi: 10.1186/s12916-017-0861-1. No abstract available.	Erratum		No	Yes		Not peer reviewed
Late presentation of chronic viral hepatitis for medical care: a consensus definition.	Mauss S, Pol S, Buti M, Duffell E, Gore C, Lazarus JV, der Grient HL, Lundgren J, Mozalevskis A, Raben D, Schatz E, Wiktor S, Rockstroh JK; European consensus working group on late presentation for Viral Hepatitis Care..	BMC Med. 2017 May 3;15(1):92. doi: 10.1186/s12916-017-0856-y.	Correspondence	Correspondence	Yes				2	2	2	1 reviewer cited once in published version; though note I did not check all et al refs	1	1	2	2	1	1	2	0	1	0	0	0	0	0		0	0	1	0	n/a			0	0		0	1	1		0		0		0		0
Disease management in the treatment of patients with chronic heart failure who have universal access to health care: a randomized controlled trial.	Kalter-Leibovici O, Freimark D, Freedman LS, Kaufman G, Ziv A, Murad H, Benderly M, Silverman BG, Friedman N, Cukierman-Yaffe T, Asher E, Grupper A, Goldman D, Amitai M, Matetzky S, Shani M, Silber H; Israel Heart Failure Disease Management Study (IHF-DMS) investigators..	BMC Med. 2017 May 1;15(1):90. doi: 10.1186/s12916-017-0855-z.	Original research	Original research	Yes				2	2	2	Both reviewers cited once in published version; though note I did not check all et al refs	0	0	0	0		0	0	0	0	0	0	0	0	0		0	0	0	0	n/a			0	0		0	2	2		0		0		0		0
Daily home fortification with iron as ferrous fumarate versus NaFeEDTA: a randomised, placebo-controlled, non-inferiority trial in Kenyan children.	Teshome EM, Andang'o PEA, Osoti V, Terwel SR, Otieno W, Demir AY, Prentice AM, Verhoef H.	BMC Med. 2017 Apr 28;15(1):89. doi: 10.1186/s12916-017-0839-z.	Original research	Original research	Yes				2	2	2	neither reviewer appears to be cited in the published version, though note I've not checked all et al citations	1	1	0	0		0	0	0	0	0	0	0	0	0		0	0	0	0	n/a			0	0	1	1	1	1		0		0		0		0
The relative importance of large problems far away versus small problems closer to home: insights into limiting the spread of antimicrobial resistance in England.	Donker T, Henderson KL, Hopkins KL, Dodgson AR, Thomas S, Crook DW, Peto TEA, Johnson AP, Woodford N, Walker AS, Robotham JV.	BMC Med. 2017 Apr 27;15(1):86. doi: 10.1186/s12916-017-0844-2.	Original research	Original research	Yes				3	3	2	2 reviewers cited once in published version; though note I did not check all et al refs	0	0	0	0		0	0	0	0	0	0	0	0	0		0	0	0	0	n/a			0	0	1	1	1	1		0		0	1	1		0
Effects of unconditional cash transfers on the outcome of treatment for severe acute malnutrition (SAM): a cluster-randomised trial in the Democratic Republic of the Congo.	Grellety E, Babakazo P, Bangana A, Mwamba G, Lezama I, Zagre NM, Ategbo EA.	BMC Med. 2017 Apr 26;15(1):87. doi: 10.1186/s12916-017-0848-y.	Original research	Original research	Yes				3	3	3	Each reviewer cited once in published version; though note I did not check all et al refs	2	2	3	3	1	1	2	0	0	1	1	1	1	1	1	1	0	0	1	No		1	0	1	1	1	1	1		0		0		0		0
Relative contribution of type 1 and type 2 diabetes loci to the genetic etiology of adult-onset, non-insulin-requiring autoimmune diabetes.	Mishra R, Chesi A, Cousminer DL, Hawa MI, Bradfield JP, Hodge KM, Guy VC, Hakonarson H; Bone Mineral Density in Childhood Study., Mauricio D, Schloot NC, YderstrÃ¦de KB, Voight BF, Schwartz S, Boehm BO, Leslie RD, Grant SFA.	BMC Med. 2017 Apr 25;15(1):88. doi: 10.1186/s12916-017-0846-0.	Original research	Original research	Yes				3	3	2	1 reviewer cited once, and another cited twice in published version; though note I did not check all et al refs	2	2	1	1	0	0	1	0	1	0	0	0	0	0		0	0	0	0	n/a			0	0	2	2	1	1		0		0		0		0
Efavirenz-based simplification after successful early lopinavir-boosted-ritonavir-based therapy in HIV-infected children in Burkina Faso and CÃ´te d'Ivoire: the MONOD ANRS 12206 non-inferiority randomised trial.	Dahourou DL, Amorissani-Folquet M, Malateste K, Amani-Bosse C, Coulibaly M, Seguin-Devaux C, Toni T, OuÃ©draogo R, Blanche S, Yonaba C, Eboua F, Lepage P, Avit D, OuÃ©draogo S, Van de Perre P, N'Gbeche S, Kalmogho A, Salamon R, Meda N, TimitÃ©-Konan M, Leroy V; MONOD Study Group..	BMC Med. 2017 Apr 24;15(1):85. doi: 10.1186/s12916-017-0842-4.	Original research	Original research	Yes				2	2	3	Both reviewers cited once in published version; though note I did not check all et al refs	0	0	0	0		0	0	0	0	0	0	0	0	0		0	0	0	0	n/a			0	0	1	1	1	1		0		0		0		0
Accuracy of low-density lipoprotein cholesterol estimation at very low levels.	Quispe R, Hendrani A, Elshazly MB, Michos ED, McEvoy JW, Blaha MJ, Banach M, Kulkarni KR, Toth PP, Coresh J, Blumenthal RS, Jones SR, Martin SS.	BMC Med. 2017 Apr 20;15(1):83. doi: 10.1186/s12916-017-0852-2.	Original research	Original research	Yes				3	3	2	1 reviewer cited once in published version; though note I did not check all et al refs	0	0	0	0		0	0	0	0	0	0	0	0	0		0	0	0	0	n/a			0	0	1	1		0	1	1		0	1	1		0
Erratum to: Successes and failures: what did we learn from recent first-line treatment immunotherapy trials in non-small cell lung cancer?	Remon J, Besse B, Soria JC.	BMC Med. 2017 Apr 20;15(1):82. doi: 10.1186/s12916-017-0857-x. No abstract available.	Erratum		No	Yes		Not peer reviewed
Percutaneous intervention versus coronary artery bypass graft surgery in left main coronary artery stenosis: a systematic review and meta-analysis.	Zhang XL, Zhu QQ, Yang JJ, Chen YH, Li Y, Zhu SH, Xie J, Wang L, Kang LN, Xu B.	BMC Med. 2017 Apr 21;15(1):84. doi: 10.1186/s12916-017-0853-1. Review.	Original research	Original research	Yes				3	3	2	neither reviewer appears to be cited in the published version, though note I've not checked all et al citations	0	0	0	0		0	0	0	0	0	0	0	0	0		0	0	0	0	n/a			0	0		0	2	2		0	1	1		0		0
Antidepressant use and cognitive decline in community-dwelling elderly people - The Three-City Cohort.	CarriÃ¨re I, Norton J, FarrÃ© A, Wyart M, Tzourio C, Noize P, PÃ©rÃ¨s K, Fourrier-RÃ©glat A, Ritchie K, Ancelin ML.	BMC Med. 2017 Apr 19;15(1):81. doi: 10.1186/s12916-017-0847-z.	Original research	Original research	Yes				2	2	2	neither reviewer appears to be cited in the published version, though note I've not checked all et al citations	1	1	4	4	0	0	4	0	1	0	0	0	0	0		0	0	0	0	n/a			0	0		0	2	2		0		0		0		0
The new field of 'precision psychiatry'.	Fernandes BS, Williams LM, Steiner J, Leboyer M, Carvalho AF, Berk M.	BMC Med. 2017 Apr 13;15(1):80. doi: 10.1186/s12916-017-0849-x.	Opinion	Opinion	Yes				3	3	2	none of the reviewers appear to be cited in the published version, though note I've not checked all et al citations	2	2	1	1	0	0	1	0	1	0	0	0	0	0		0	0	0	0	n/a			0	0	1	1	2	2		0		0		0		0
S100Î² as a serum marker in endocrine resistant breast cancer.	Charmsaz S, Hughes Ã‰, Bane FT, Tibbitts P, McIlroy M, Byrne C, Cocchiglia S, McBryan J, Hennessy BT, Dwyer RM, Kerin MJ, Hill AD, Young LS.	BMC Med. 2017 Apr 12;15(1):79. doi: 10.1186/s12916-017-0836-2.	Original research	Original research	Yes				2	2	2	1 reviewer cited once; though I did not check all et al refs	0	0	0	0		0	0	0	0	0	0	0	0	0		0	0	0	0	n/a			0	0	1	1	1	1		0		0		0		0
Incentivised chronic disease management and the inverse equity hypothesis: findings from a longitudinal analysis of Scottish primary care practice-level data.	Lowrie R, McConnachie A, Williamson AE, Kontopantelis E, Forrest M, Lannigan N, Mercer SW, Mair FS.	BMC Med. 2017 Apr 11;15(1):77. doi: 10.1186/s12916-017-0833-5.	Original research	Original research	Yes				3	3	3	note that 1 reviewer is cited 3 times in the published version (though did not check all et al refs)	1	1	0	0		0	0	0	0	0	0	0	0	0		0	0	0	0	n/a			0	0		0	1	1		0		0		0		0
Patterns of care and outcomes of patients with METAstatic soft tissue SARComa in a real-life setting: the METASARC observational study.	Savina M, Le Cesne A, Blay JY, Ray-Coquard I, Mir O, Toulmonde M, Cousin S, Terrier P, Ranchere-Vince D, Meeus P, Stoeckle E, HonorÃ© C, Sargos P, Sunyach MP, Le PÃ©choux C, Giraud A, Bellera C, Le Loarer F, Italiano A.	BMC Med. 2017 Apr 10;15(1):78. doi: 10.1186/s12916-017-0831-7.	Original research	Original research	Yes				2	2	2	1 reviewer appears to be cited in the published version twice (once as suggested by said reviewer), though note I've not checked all et al citations	1	1	1	1		0	0	1	0	0	1	1	1	1	0	0	0	0	0	No		1	0	1	2	2		0		0		0		0		0
Addressing a clinical challenge: guidelines for the diagnosis and treatment of leishmaniasis.	Aronson NE.	BMC Med. 2017 Apr 7;15(1):76. doi: 10.1186/s12916-017-0843-3.	Commentary		No	Yes		Not peer reviewed
Emerging concepts in liquid biopsies.	Perakis S, Speicher MR.	BMC Med. 2017 Apr 6;15(1):75. doi: 10.1186/s12916-017-0840-6. Review.	Review	Review	Yes				2	2	2	1 reviewer appears to be cited in the published version (as suggested by said reviewer), though note I've not checked all et al citations	1	1	1	1		0	0	1	0	0	1	1	1	1	1	1	1	0	0	No		1	0	1		0	1	1		0		0	1	1		0
eHealth in the future of medications management: personalisation, monitoring and adherence.	Car J, Tan WS, Huang Z, Sloot P, Franklin BD.	BMC Med. 2017 Apr 5;15(1):73. doi: 10.1186/s12916-017-0838-0.	Opinion	Opinion	Yes				2	2	1	neither reviewer appears to be cited in the published version, though note I've not checked all et al citations	1	1	2	2	2	2	1	0	0	1	1	1	1	1	1	1	0	0	1	No		1	0	1		0	2	2		0		0		0		0
Exposure to bacterial products lipopolysaccharide and flagellin and hepatocellular carcinoma: a nested case-control study.	Fedirko V, Tran HQ, Gewirtz AT, Stepien M, Trichopoulou A, Aleksandrova K, Olsen A, TjÃ¸nneland A, Overvad K, Carbonnel F, Boutron-Ruault MC, Severi G, KÃ¼hn T, Kaaks R, Boeing H, Bamia C, Lagiou P, Grioni S, Panico S, Palli D, Tumino R, Naccarati A, et al.	BMC Med. 2017 Apr 4;15(1):72. doi: 10.1186/s12916-017-0830-8.	Original research	Original research	Yes				2	2	2	neither reviewer appears to be cited in the published version, though note I've not checked all et al citations	0	0	0	0		0	0	0	0	0	0	0	0	0		0	0	0	0	n/a			0	0	1	1	1	1		0		0		0		0
Treatment duration of febrile urinary tract infection: a pragmatic randomized, double-blind, placebo-controlled non-inferiority trial in men and women.	van Nieuwkoop C, van der Starre WE, Stalenhoef JE, van Aartrijk AM, van der Reijden TJ, Vollaard AM, Delfos NM, van 't Wout JW, Blom JW, Spelt IC, Leyten EM, Koster T, Ablij HC, van der Beek MT, Knol MJ, van Dissel JT.	BMC Med. 2017 Apr 3;15(1):70. doi: 10.1186/s12916-017-0835-3.	Original research	Original research	Yes				3	3	2	2 reviewers cited once in the published version, though note I've not checked all et al citations	0	0	0	0		0	0	0	0	0	0	0	0	0		0	0	0	0	n/a			0	0		0	2	2	1	1		0		0		0
The 2016 classification criteria for primary Sjogren's syndrome: what's new?	Franceschini F, Cavazzana I, Andreoli L, Tincani A.	BMC Med. 2017 Mar 31;15(1):69. doi: 10.1186/s12916-017-0837-1.	Commentary		No	Yes		Not peer reviewed
Prediction of complications in early-onset pre-eclampsia (PREP): development and external multinational validation of prognostic models.	Thangaratinam S, Allotey J, Marlin N, Dodds J, Cheong-See F, von Dadelszen P, Ganzevoort W, Akkermans J, Kerry S, Mol BW, Moons KG, Riley RD, Khan KS; PREP Collaborative Network..	BMC Med. 2017 Mar 30;15(1):68. doi: 10.1186/s12916-017-0827-3.	Original research	Original research	Yes				2	2	2	neither reviewer appears to be cited in the published version, though note I've not checked all et al citations	1	1	2	2	0	0	2	0	1	0	0	0	0	0		0	0	0	0	n/a			0	0	1	1		0	1	1		0		0		0
Erratum to: Unraveling the associations of age and menopause with cardiovascular risk factors in a large population-based study.	de Kat AC, Dam V, Onland-Moret NC, Eijkemans MJ, Broekmans FJ, van der Schouw YT.	BMC Med. 2017 Mar 29;15(1):74. doi: 10.1186/s12916-017-0841-5. No abstract available.	Erratum		No	Yes		Not peer reviewed
Use of whole-genome sequencing to distinguish relapse from reinfection in a completed tuberculosis clinical trial.	Witney AA, Bateson AL, Jindani A, Phillips PP, Coleman D, Stoker NG, Butcher PD, McHugh TD; RIFAQUIN Study Team..	BMC Med. 2017 Mar 29;15(1):71. doi: 10.1186/s12916-017-0834-4.	Original research	Original research	Yes				2	2	2	none of the reviewers appear to be cited in the published version, though note I've not checked all et al citations	0	0	0	0		0	0	0	0	0	0	0	0	0		0	0	0	0	n/a			0	0		0	2	2		0		0		0		0
The effect of intervening hospitalizations on the benefit of structured physical activity in promoting independent mobility among community-living older persons: secondary analysis of a randomized controlled trial.	Gill TM, Beavers DP, Guralnik JM, Pahor M, Fielding RA, Hauser M, Manini TM, Marsh AP, McDermott MM, Newman AB, Allore HG, Miller ME; LIFE Study Investigators..	BMC Med. 2017 Mar 28;15(1):65. doi: 10.1186/s12916-017-0824-6.	Original research	Original research	Yes				2	2	2	none of the reviewers appear to be cited in the published version, though note I've not checked all et al citations	0	0	0	0		0	0	0	0	0	0	0	0	0		0	0	0	0	n/a			0	0		0	1	1		0		0		0		0
The association between the day of the week of milestones in the care pathway of patients with hip fracture and 30-day mortality: findings from a prospective national registry - The National Hip Fracture Database of England and Wales.	Sayers A, Whitehouse MR, Berstock JR, Harding KA, Kelly MB, Chesser TJ.	BMC Med. 2017 Mar 27;15(1):62. doi: 10.1186/s12916-017-0825-5.	Original research		Yes	Yes	Yes	Unable to access all reviewer reports	3		4	none of the reviewers appear to be cited in the published version, though note I've not checked all et al citations	0																								2
Can incontinence be cured? A systematic review of cure rates.	Riemsma R, Hagen S, Kirschner-Hermanns R, Norton C, Wijk H, Andersson KE, Chapple C, Spinks J, Wagg A, Hutt E, Misso K, Deshpande S, Kleijnen J, Milsom I.	BMC Med. 2017 Mar 24;15(1):63. doi: 10.1186/s12916-017-0828-2. Review.	Original research		Yes	Yes	Yes	Unable to access all reviewer reports	3		2	none of the reviewers appear to be cited in the published version, though note I've not checked all et al citations	0										0														1		1				1
Preclinical evaluation of a TEX101 protein ELISA test for the differential diagnosis of male infertility.	Korbakis D, Schiza C, Brinc D, Soosaipillai A, Karakosta TD, LÃ©garÃ© C, Sullivan R, Mullen B, Jarvi K, Diamandis EP, Drabovich AP.	BMC Med. 2017 Mar 23;15(1):60. doi: 10.1186/s12916-017-0817-5.	Original research	Original research	Yes				2	2	2	neither reviewer appears to be cited in the published version, though note I've not checked all et al citations	0	0	0	0		0	0	0	0	0	0	0	0	0		0	0	0	0	n/a			0	0		0		0		0	1	1	1	1		0
Allopurinol and the risk of ventricular arrhythmias in the elderly: a study using US Medicare data.	Singh JA, Cleveland J.	BMC Med. 2017 Mar 22;15(1):59. doi: 10.1186/s12916-017-0816-6.	Original research		Yes	Yes	Yes	Unable to access all reviewer reports	2		2	neither reviewer appears to be cited in the published version, though note I've not checked all et al citations	0										0																2
Diagnostic accuracy, incremental yield and prognostic value of Determine TB-LAM for routine diagnostic testing for tuberculosis in HIV-infected patients requiring acute hospital admission in South Africa: a prospective cohort.	Lawn SD, Kerkhoff AD, Burton R, Schutz C, Boulle A, Vogt M, Gupta-Wright A, Nicol MP, Meintjes G.	BMC Med. 2017 Mar 21;15(1):67. doi: 10.1186/s12916-017-0822-8.	Original research	Original research	Yes				2	2	2	each reviewers cited once each. Note I've not check all et al citations.	1	1	3	3		0	0	1	0	0	1	1	3	3	3	3	1	0	0	No		1	0	1	1	1	1	1		0		0		0		0
Are potentially clinically meaningful benefits misinterpreted in cardiovascular randomized trials? A systematic examination of statistical significance, clinical significance, and authors' conclusions.	Allan GM, Finley CR, McCormack J, Kumar V, Kwong S, Braschi E, Korownyk C, Kolber MR, Lindblad AJ, Babenko O, Garrison S.	BMC Med. 2017 Mar 20;15(1):58. doi: 10.1186/s12916-017-0821-9.	Original research	Original research	Yes			z	2	2	2	neither reviewer appears to be cited in the published version, though note I've not checked all et al citations	0	0	0	0		0	0	0	0	0	0	0	0	0		0	0	0	0	n/a			0	0		0	1	1	1	1		0		0		0
Predicting fitness to practise events in international medical graduates who registered as UK doctors via the Professional and Linguistic Assessments Board (PLAB) system: a national cohort study.	Tiffin PA, Paton LW, Mwandigha LM, McLachlan JC, Illing J.	BMC Med. 2017 Mar 20;15(1):66. doi: 10.1186/s12916-017-0829-1.	Original research	Original research	Yes				2	2	2	neither reviewer appears to be cited in the published version, though note I've not checked all et al citations	0	0	0	0		0	0	0	0	0	0	0	0	0		0	0	0	0	n/a			0	0		0		0	1	1		0		0		0
News from the melanoma sessions of the European Cancer Congress 2017.	Rutkowski P, Kozak K.	BMC Med. 2017 Mar 17;15(1):57. doi: 10.1186/s12916-017-0826-4.	Commentary		No	Yes		Not peer reviewed
Systematic meta-review of supported self-management for asthma: a healthcare perspective.	Pinnock H, Parke HL, Panagioti M, Daines L, Pearce G, Epiphaniou E, Bower P, Sheikh A, Griffiths CJ, Taylor SJ; PRISMS and RECURSIVE groups..	BMC Med. 2017 Mar 17;15(1):64. doi: 10.1186/s12916-017-0823-7. Review.	Original research	Original research	Yes				2	2	2	one reviewer appears to be cited in the published version (as suggested by said reviewer), though note I've not checked all et al citations	1	1	4	4	1	1	2	0	0	1	1	1	2	2	1	1	0	0	1	No		1	0	1		0	2	2		0		0		0		0
Potential predatory and legitimate biomedical journals: can you tell the difference? A cross-sectional comparison.	Shamseer L, Moher D, Maduekwe O, Turner L, Barbour V, Burch R, Clark J, Galipeau J, Roberts J, Shea BJ.	BMC Med. 2017 Mar 16;15(1):28. doi: 10.1186/s12916-017-0785-9.	Original research	Original research	Yes				2	2	1	neither reviewer appears to be cited in the published version, though note I've not checked all et al citations. Also unable to view authors' response to reveiwers regarding additional reference requests	2	2	4	4	1	1	2	0	0	1	2	2	2	2	0	0	0	1	0	Yes/No	1	1	1	1		0	1	1		0		0	1	1		0
Metabolomics approaches in pancreatic adenocarcinoma: tumor metabolism profiling predicts clinical outcome of patients.	Battini S, Faitot F, Imperiale A, Cicek AE, Heimburger C, Averous G, Bachellier P, Namer IJ.	BMC Med. 2017 Mar 16;15(1):56. doi: 10.1186/s12916-017-0810-z.	Original research	Original research	Yes				5	5	2		2	2	3	3	1	1	2	0	0	1	1	1	1	1	1	1	0	0	1	No		1	0	1	1	1	4	4		0		0		0		0
Elimination of Hepatitis B: Is It a Mission Possible?	Tseng TC, Kao JH.	BMC Med. 2017 Mar 15;15(1):53. doi: 10.1186/s12916-017-0820-x. Review.	Minireview	Minireview	Yes				2	2	2		1	1	1	1		0	0	1	0	0	1	1	1	1	1	1	1	0	0	No		1	0	1		0		0		0		0	2	2		0
Erratum to: Characteristics and knowledge synthesis approach for 456 network meta-analyses: a scoping review.	Zarin W, Veroniki AA, Nincic V, Vafaei A, Reynen E, Motiwala SS, Antony J, Sullivan SM, Rios P, Daly C, Ewusie J, Petropoulou M, Nikolakopoulou A, Chaimani A, Salanti G, Straus SE, Tricco AC.	BMC Med. 2017 Mar 14;15(1):61. doi: 10.1186/s12916-017-0832-6. No abstract available.	Erratum		No	Yes		Not peer reviewed
Hepatitis C-related hepatocellular carcinoma in the era of new generation antivirals.	Baumert TF, JÃ¼hling F, Ono A, Hoshida Y.	BMC Med. 2017 Mar 14;15(1):52. doi: 10.1186/s12916-017-0815-7. Review.	Minireview	Minireview	Yes				2	2	2	each reviewers cited once each. Note I've not check all et al citations.	1	1	1	1		0	0	1	0	0	1	1	1	1	1	1	1	0	0	No		1	0	1	1	1		0		0		0	1	1		0
Successes and failures: what did we learn from recent first-line treatment immunotherapy trials in non-small cell lung cancer?	Remon J, Besse B, Soria JC.	BMC Med. 2017 Mar 13;15(1):55. doi: 10.1186/s12916-017-0819-3. Review. Erratum in: BMC Med. 2017 Apr 20;15(1):82.	Minireview	Minireview	Yes				2	2	2	neither reviewer appears to be cited in the published version, though note I've not checked all et al citations	0	0	0	0		0	0	0	0	0	0	0	0	0		0	0	0	0	n/a			0	0		0	1	1	1	1		0		0		0
Cardiovascular risk factors are major determinants of thrombotic risk in patients with the lupus anticoagulant.	Posch F, Gebhart J, Rand JH, Koder S, Quehenberger P, Pengo V, Ay C, Pabinger I.	BMC Med. 2017 Mar 10;15(1):54. doi: 10.1186/s12916-017-0807-7.	Original research	Original research	Yes				3	3	2	two reviewers cited 3 and 4 times each respectively. Note I've not check all et al citations.	0	0	0	0		0	0	0	0	0	0	0	0	0		0	0	0	0	n/a			0	0		0	3	3		0		0		0		0
A unique pattern of cortical connectivity characterizes patients with attention deficit disorders: a large electroencephalographic coherence study.	Duffy FH, Shankardass A, McAnulty GB, Als H.	BMC Med. 2017 Mar 9;15(1):51. doi: 10.1186/s12916-017-0805-9.	Original research	Original research	Yes				2	2	2	one reviewer appears to be cited in the published version (as suggested by said reviewer), though note I've not checked all et al citations	1	1	1	1		0	0	1	0	0	1	1	1	1	0	0	0	0	0	No		1	0	1	1	1		0		0		0	1	1		0
Innovative regenerative medicines in the EU: a better future in evidence?	Corbett MS, Webster A, Hawkins R, Woolacott N.	BMC Med. 2017 Mar 8;15(1):49. doi: 10.1186/s12916-017-0818-4.	Debate	Debate	Yes				2	2	2	based on one reviewer comments, it seems the other reviewer was already cited	1	1	1	1	1	1	1	0	1	0	0	0	0	0		0	0	1	0	n/a			0	0		0	2	2		0		0		0		0
Developmental pathways to adiposity begin before birth and are influenced by genotype, prenatal environment and epigenome.	Lin X, Lim IY, Wu Y, Teh AL, Chen L, Aris IM, Soh SE, Tint MT, MacIsaac JL, Morin AM, Yap F, Tan KH, Saw SM, Kobor MS, Meaney MJ, Godfrey KM, Chong YS, Holbrook JD, Lee YS, Gluckman PD, Karnani N; GUSTO study group..	BMC Med. 2017 Mar 7;15(1):50. doi: 10.1186/s12916-017-0800-1.	Original research	Original research	Yes				2	2	2	neither reviewer appears to be cited in the published version, though note I've not checked all et al citations	0	0	0	0		0	0	0	0	0	0	0	0	0		0	0	0	0	n/a			0	0	1	1	1	1		0		0		0		0
Genetics of vascular dementia - review from the ICVD working group.	Ikram MA, Bersano A, Manso-CalderÃ³n R, Jia JP, Schmidt H, Middleton L, Nacmias B, Siddiqi S, Adams HH.	BMC Med. 2017 Mar 6;15(1):48. doi: 10.1186/s12916-017-0813-9. Review.	Review	Review	Yes		No		3	3	2	note, unable to access original manuscript; but note that 1 reviewer is cited once in the published version	1	1	2	2		0	0	1	0	0	1	1	2	2	2	2	1	0	0	Yes	1		1	0		0	2	2		0		0	1	1		0
Counting the lives saved by DOTS in India: a model-based approach.	Mandal S, Chadha VK, Laxminarayan R, Arinaminpathy N.	BMC Med. 2017 Mar 3;15(1):47. doi: 10.1186/s12916-017-0809-5.	Original research	Original research	Yes		No		2	2	2		0	0	0	0		0	0	0	0	0	0	0	0	0		0	0	0	0	n/a			0	0		0	2	2		0		0		0		0
The evaluating self-management and educational support in severely obese patients awaiting multidisciplinary bariatric care (EVOLUTION) trial: principal results.	Padwal RS, Klarenbach S, Sharma AM, Fradette M, Jelinski SE, Edwards A, Majumdar SR.	BMC Med. 2017 Mar 2;15(1):46. doi: 10.1186/s12916-017-0808-6.	Original research	Original research	Yes				2	2	2		1	1	1	1	0	0	1	0	1	0	0	0	0	0		0	0	0	0	n/a			0	0		0	2	2		0		0		0		0
Perspectives on model forecasts of the 2014-2015 Ebola epidemic in West Africa: lessons and the way forward.	Chowell G, Viboud C, Simonsen L, Merler S, Vespignani A.	BMC Med. 2017 Mar 1;15(1):42. doi: 10.1186/s12916-017-0811-y.	Opinion		Yes	Yes	Yes	Unable to access all reviewer reports	2		3	Appears both reviewers are cited at least twice in the published version	0										?														1
Non-alcoholic fatty liver disease.	Neuschwander-Tetri BA.	BMC Med. 2017 Feb 28;15(1):45. doi: 10.1186/s12916-017-0806-8. Review.	Minireview	Minireview	Yes		No		2	2	1	Both reviewers cited once in published version	2	2	19	19	6	6	14	0	0	1	2	2	5	5	2	2	0	0	1	Yes/No	1	1	1	1	1	1	1	1		0		0		0		0
Genome editing for inborn errors of metabolism: advancing towards the clinic.	Schneller JL, Lee CM, Bao G, Venditti CP.	BMC Med. 2017 Feb 27;15(1):43. doi: 10.1186/s12916-017-0798-4. Review.	Review	Review	Yes		No		2	2	1	note, unable to access original manuscript; but note that 1 reviewer is cited twice in the published version	0	0	0	0		0	0	0	0	0	0	0	0	0		0	0	0	0	n/a			0	0		0	2	2		0		0		0		0
Cerebral Autosomal Dominant Arteriopathy with Subcortical Infarcts and Leukoencephalopathy (CADASIL) as a model of small vessel disease: update on clinical, diagnostic, and management aspects.	Di Donato I, Bianchi S, De Stefano N, Dichgans M, Dotti MT, Duering M, Jouvent E, Korczyn AD, Lesnik-Oberstein SA, Malandrini A, Markus HS, Pantoni L, Penco S, Rufa A, SinanoviÄ‡ O, Stojanov D, Federico A.	BMC Med. 2017 Feb 24;15(1):41. doi: 10.1186/s12916-017-0778-8. Review.	Review	Review	Yes		No		2	2	2	note, unable to access original manuscript; but note that the authors have included 3 requested reviewer-authored refs	1	1	4	4	1	1	1	0	0	1	1	1	3	3	3	3	0	0	1	No		1	0	1	1	1		0		0		0	1	1		0
Food for thought: why does the medical community struggle with research about nutritional therapy in the acute care setting?	Schuetz P.	BMC Med. 2017 Feb 24;15(1):38. doi: 10.1186/s12916-017-0812-x.	Commentary	Commentary	Yes		No		1	1	2	note, unable to access original manuscript; but note that reviewer is cited twice in the published version (both 1st author)	0	0	0	0		0	0	0	0	0	0	0	0	0		0	0	0	0	n/a			0	0		0	1	1		0		0		0		0
Relationship between salivary/pancreatic amylase and body mass index: a systems biology approach.	Bonnefond A, Yengo L, Dechaume A, Canouil M, Castelain M, Roger E, Allegaert F, Caiazzo R, Raverdy V, Pigeyre M, Arredouani A, Borys JM, LÃ©vy-Marchal C, Weill J, Roussel R, Balkau B, Marre M, Pattou F, Brousseau T, Froguel P.	BMC Med. 2017 Feb 23;15(1):37. doi: 10.1186/s12916-017-0784-x.	Original research	Original research	Yes		No		2	2	3	note, unable to access original manuscript; but note that one reviewer is cited tree times in the published version (all middle of the pack); second reviewer also cited once (final author)	1	1	1	1	1	1	1	0	1	0	0	0	0	0		0	0	1	0	n/a			0	0		0	2	2		0		0		0		0
Abnormal epigenetic changes during differentiation of human skeletal muscle stem cells from obese subjects.	DavegÃ¥rdh C, Broholm C, Perfilyev A, Henriksen T, GarcÃ­a-CalzÃ³n S, Peijs L, Hansen NS, Volkov P, KjÃ¸bsted R, Wojtaszewski JF, Pedersen M, Pedersen BK, Ballak DB, Dinarello CA, Heinhuis B, Joosten LA, Nilsson E, Vaag A, Scheele C, Ling C.	BMC Med. 2017 Feb 22;15(1):39. doi: 10.1186/s12916-017-0792-x.	Original research	Original research	Yes		No		2	2	3	no	0	0	0	0		0	0	0	0	0	0	0	0	0		0	0	0	0	n/a			0	0		0	2	2		0		0		0		0
When is proton pump inhibitor use appropriate?	Yadlapati R, Kahrilas PJ.	BMC Med. 2017 Feb 21;15(1):36. doi: 10.1186/s12916-017-0804-x.	Commentary		No	Yes		Not peer reviewed
Pain relief that matters to patients: systematic review of empirical studies assessing the minimum clinically important difference in acute pain.	Olsen MF, Bjerre E, Hansen MD, Hilden J, Landler NE, Tendal B, HrÃ³bjartsson A.	BMC Med. 2017 Feb 20;15(1):35. doi: 10.1186/s12916-016-0775-3. Review.	Original research	Original research	Yes		No		3	3	3	note, unable to access original manuscript; but note that one reviewer is cited once in the published version (1st author)	0	0	0	0		0	0	0	0	0	0	0	0	0		0	0	0	0	n/a			0	0	1	1	1	1		0		0		0		0
Intranasal oxytocin reduces provoked symptoms in female patients with posttraumatic stress disorder despite exerting sympathomimetic and positive chronotropic effects in a randomized controlled trial.	Sack M, Spieler D, Wizelman L, Epple G, Stich J, Zaba M, Schmidt U.	BMC Med. 2017 Feb 17;15(1):40. doi: 10.1186/s12916-017-0801-0.	Original research	Original research	Yes		No		2	2	2	note, unable to access original manuscript; but note that one reviewer is cited twice in the published version (both as 1st author)	2	2	13	13	3	3	10	0	0	1	2	2	3	3	2	2	0	0	1	No		2	0	2		0	2	2		0		0		0		0
Erratum to: Can screening instruments accurately determine poor outcome risk in adults with recent onset low back pain? A systematic review and meta-analysis.	Karran EL, McAuley JH, Traeger AC, Hillier SL, Grabherr L, Russek LN, Moseley GL.	BMC Med. 2017 Feb 17;15(1):44. doi: 10.1186/s12916-017-0814-8. No abstract available.	Erratum		No	Yes		Not peer reviewed
Impact of gut hormone FGF-19 on type-2 diabetes and mitochondrial recovery in a prospective study of obese diabetic women undergoing bariatric surgery.	Martinez de la Escalera L, Kyrou I, Vrbikova J, Hainer V, Sramkova P, Fried M, Piya MK, Kumar S, Tripathi G, McTernan PG.	BMC Med. 2017 Feb 16;15(1):34. doi: 10.1186/s12916-017-0797-5.	Original research	Original research	Yes		No		2	2	2	note, unable to access original manuscript; but note that one reviewer is cited once in the published version (first author)	0	0	0	0		0	0	0	0	0	0	0	0	0		0	0	0	0	n/a			0	0	1	1	1	1		0		0		0		0
Financial barriers and adverse clinical outcomes among patients with cardiovascular-related chronic diseases: a cohort study.	Campbell DJ, Manns BJ, Weaver RG, Hemmelgarn BR, King-Shier KM, Sanmartin C.	BMC Med. 2017 Feb 15;15(1):33. doi: 10.1186/s12916-017-0788-6.	Original research	Original research	Yes		No		2	2	2	note, unable to access original manuscript; but note that one reviewer is cited twice in the published version	0	0	0	0		0	0	0	0	0	0	0	0	0		0	0	0	0	n/a			0	0		0	1	1	1	1		0		0		0
The effect of an antenatal lifestyle intervention in overweight and obese women on circulating cardiometabolic and inflammatory biomarkers: secondary analyses from the LIMIT randomised trial.	Moran LJ, Fraser LM, Sundernathan T, Deussen AR, Louise J, Yelland LN, Grivell RM, Macpherson A, Gillman MW, Robinson JS, Owens JA, Dodd JM.	BMC Med. 2017 Feb 14;15(1):32. doi: 10.1186/s12916-017-0790-z.	Original research	Original research	Yes		No		3	3	2	no	0	0	0	0		0	0	0	0	0	0	0	0	0		0	0	0	0	n/a			0	0		0		0		0		0	2	2		0
Infant fungal communities: current knowledge and research opportunities.	Ward TL, Knights D, Gale CA.	BMC Med. 2017 Feb 13;15(1):30. doi: 10.1186/s12916-017-0802-z. Review.	Review	Review	Yes		No		2	2	2	note, unable to access original manuscript; but note that one reviewer is cited once in the published version (1st author), and the other reviewer is cited twice (the requested articles)	1	1	3	3	1	1	1	0	0	1	1	1	2	2	2	2	0	0	1	No		1	0	1	1	1	1	1		0		0		0		0
Practical guide to exocrine pancreatic insufficiency - Breaking the myths.	Struyvenberg MR, Martin CR, Freedman SD.	BMC Med. 2017 Feb 10;15(1):29. doi: 10.1186/s12916-017-0783-y.	Opinion	Opinion	Yes		No		3	3	2	note, unable to access original manuscript; but note that one reviewer is cited once in the published version, and another reviewer cited 3 times (1 x 1st author)	1	1	1	1		0	0	1	0	0	1	1	1	1	1	1	1	0	0	Yes	1		1	0	1	1	1	1		0		0		0		0
Ultrasound and dynamic functional imaging in vascular cognitive impairment and Alzheimer's disease.	Malojcic B, Giannakopoulos P, Sorond FA, Azevedo E, Diomedi M, Oblak JP, Carraro N, Boban M, Olah L, Schreiber SJ, Pavlovic A, Garami Z, Bornstein NM, Rosengarten B.	BMC Med. 2017 Feb 9;15(1):27. doi: 10.1186/s12916-017-0799-3. Review.	Review	Review	Yes		No		2	2	2	note, unable to access original manuscript; but note that one reviewer is cited three times in the published version (1 x 1st author; 2 x last author)	2	2	4	4	2	2	2	0	0	1	1	1	2	2	2	2	0	0	1	No		1	0	1	1	1	1	1		0		0		0		0
Osteoprotegerin and breast cancer risk by hormone receptor subtype: a nested case-control study in the EPIC cohort.	Fortner RT, Sarink D, Schock H, Johnson T, TjÃ¸nneland A, Olsen A, Overvad K, Affret A, His M, Boutron-Ruault MC, Boeing H, Trichopoulou A, Naska A, Orfanos P, Palli D, Sieri S, Mattiello A, Tumino R, Ricceri F, Bueno-de-Mesquita HB, Peeters PH, Van Gils CH, et al.	BMC Med. 2017 Feb 8;15(1):26. doi: 10.1186/s12916-017-0786-8.	Original research	Original research	Yes		No		3	3	2	note, unable to access original manuscript; but note that one reviewer [suspected; see comment on USA cell] is cited once in the published version (first author), and another reviewer is cited twice (neither as first author)	1	1	1	1	1	1	1	0	1	0	0	0	0	0		0	0	1	0	n/a			0	0	2	2		0		0		0	1	1		0
The efficacy of Protected Mealtimes in hospitalised patients: a stepped wedge cluster randomised controlled trial.	Porter J, Haines TP, Truby H.	BMC Med. 2017 Feb 7;15(1):25. doi: 10.1186/s12916-017-0780-1.	Original research	Original research	Yes		No		2	2	2	note, unable to access original manuscript; but note that one reviewer is cited once in the published version (first author)	1	1	0	0		0	0	0	0	0	0	0		0		0	0	0	0				0	0		0	1	1	1	1		0		0		0
A realist review of mobile phone-based health interventions for non-communicable disease management in sub-Saharan Africa.	Opoku D, Stephani V, Quentin W.	BMC Med. 2017 Feb 6;15(1):24. doi: 10.1186/s12916-017-0782-z. Review.	Original research	Original research	Yes		No		2	2	2	note, unable to access original manuscript; but note that one reviewer is cited once in the published version (last author)	0	0	0	0		0	0	0	0	0	0	0	0	0		0	0	0	0	n/a			0	0		0	2	2		0		0		0		0
Erratum to: Cost-effectiveness of screening for ovarian cancer amongst postmenopausal women: a model-based economic evaluation.	Kearns B, Chilcott J, Whyte S, Preston L, Sadler S.	BMC Med. 2017 Feb 3;15(1):31. doi: 10.1186/s12916-017-0803-y. No abstract available.	Erratum		No	Yes		Not peer reviewed
Comparison of the effects of fibrates versus statins on plasma lipoprotein(a) concentrations: a systematic review and meta-analysis of head-to-head randomized controlled trials.	Sahebkar A, Simental-MendÃ­a LE, Watts GF, Serban MC, Banach M; Lipid and Blood Pressure Meta-analysis Collaboration (LBPMC) Group..	BMC Med. 2017 Feb 3;15(1):22. doi: 10.1186/s12916-017-0787-7. Review.	Original research	Original research	Yes		No		2	2	2	note, unable to access original manuscript; but note that 1 reviewers is cited once in the published version		0		0		0	0	0	0	0	0	0		0		0	0	0	0				0	0	1	1		0	1	1		0		0		0
What is the association of hypothyroidism with risks of cardiovascular events and mortality? A meta-analysis of 55 cohort studies involving 1,898,314 participants.	Ning Y, Cheng YJ, Liu LJ, Sara JD, Cao ZY, Zheng WP, Zhang TS, Han HJ, Yang ZY, Zhang Y, Wang FL, Pan RY, Huang JL, Wu LL, Zhang M, Wei YX.	BMC Med. 2017 Feb 2;15(1):21. doi: 10.1186/s12916-017-0777-9.	Original research	Original research	Yes		No		3	3	2	Based on reviewer report, at least one was already cited (reviewer comments on incorrect classification of data from their paper used in meta-anal). Same reviewer cited twice in published version	0	0	0	0		0	0	0	0	0	0	0	0	0		0	0	0	0	n/a			0	0		0	2	2	1	1		0		0		0
Which patients with advanced respiratory disease die in hospital? A 14-year population-based study of trends and associated factors.	Higginson IJ, Reilly CC, Bajwah S, Maddocks M, Costantini M, Gao W; GUIDE_Care project..	BMC Med. 2017 Feb 1;15(1):19. doi: 10.1186/s12916-016-0776-2.	Original research	Original research	Yes		No		3	3	2	Not sure; think one of the reviewers may be cited twice in the published version.	2	2	0	0		0	0	0	0	0	0	0	0	0		0	0	0	0	n/a			0	0	1	1	2	2		0		0		0		0
Risk estimates of recurrent congenital anomalies in the UK: a population-based register study.	Glinianaia SV, Tennant PW, Rankin J.	BMC Med. 2017 Jan 31;15(1):20. doi: 10.1186/s12916-017-0789-5.	Original research	Original research	Yes		No		3	3	2	note, unable to access original manuscript; but note that none of the reviewers are cited in the published version	0	0	0	0		0	0	0	0	0	0	0	0	0		0	0	0	0	n/a			0	0		0	2	2		0		0		0	1	1
A randomised controlled trial of dietary improvement for adults with major depression (the 'SMILES' trial).	Jacka FN, O'Neil A, Opie R, Itsiopoulos C, Cotton S, Mohebbi M, Castle D, Dash S, Mihalopoulos C, Chatterton ML, Brazionis L, Dean OM, Hodge AM, Berk M.	BMC Med. 2017 Jan 30;15(1):23. doi: 10.1186/s12916-017-0791-y. Erratum in: BMC Med. 2018 Dec 28;16(1):236.	Original research		Yes	Yes	Yes	Unable to access all reviewer reports	4		3	note, unable to access original manuscript; but note that none of the reviewers are cited in the published version	3		8		3						0														2		2
Respiratory effect of beta-blockers in people with asthma and cardiovascular disease: population-based nested case control study.	Morales DR, Lipworth BJ, Donnan PT, Jackson C, Guthrie B.	BMC Med. 2017 Jan 27;15(1):18. doi: 10.1186/s12916-017-0781-0.	Original research	Original research	Yes		No		3	3	2	authors included all suggested references, including 1 reviewer-authored reference	2	2	3	3	1	1	2	0	0	1	1	1	1	1	1	1	0	0	1	No		1	0	1		0	2	2		0		0	1	1		0
A step forward in addressing cancer survivorship in the Asia-Pacific region.	Chan RJ, Chan A, Yates P, Molassiotis A.	BMC Med. 2017 Jan 26;15(1):17. doi: 10.1186/s12916-017-0796-6.	Commentary		No	Yes		Not peer reviewed
Translational models for vascular cognitive impairment: a review including larger species.	Hainsworth AH, Allan SM, Boltze J, Cunningham C, Farris C, Head E, Ihara M, Isaacs JD, Kalaria RN, Lesnik Oberstein SA, Moss MB, Nitzsche B, Rosenberg GA, Rutten JW, Salkovic-Petrisic M, Troen AM.	BMC Med. 2017 Jan 25;15(1):16. doi: 10.1186/s12916-017-0793-9. Review.	Minireview	Minireview	Yes		No		2	2	2	note, unable to access original manuscript; but note that one reviewer is cited once in the published version	1	1	1	1	1	1	1	0	1	0	0	0	0	0		0	0	1	0	n/a			0	0	1	1		0		0		0		0		0
Closed-loop for type 1 diabetes - an introduction and appraisal for the generalist.	Bally L, Thabit H, Hovorka R.	BMC Med. 2017 Jan 23;15(1):14. doi: 10.1186/s12916-017-0794-8.	Original research	Original research	Yes		No		2	2	2	Note, unable to access original manuscript, but note that neither reviewer is cited in the published version	1	1	0	0		0	0	0	0	0	0	0	0	0		0	0	0	0	n/a			0	0	1	1	1	1		0		0		0		0
Procalcitonin-guided diagnosis and antibiotic stewardship revisited.	Sager R, Kutz A, Mueller B, Schuetz P.	BMC Med. 2017 Jan 24;15(1):15. doi: 10.1186/s12916-017-0795-7. Review.	Minireview	Minireview	Yes		No		2	2	2	note, unable to access original manuscript; but note that one reviewer is cited once in the published version	2	2	2	2	1	1	2	0	1	0	0	0	0	0		0	0	1	0	n/a			0	0		0	2	2		0		0		0		0
Can screening instruments accurately determine poor outcome risk in adults with recent onset low back pain? A systematic review and meta-analysis.	Karran EL, McAuley JH, Traeger AC, Hillier SL, Grabherr L, Russek LN, Moseley GL.	BMC Med. 2017 Jan 19;15(1):13. doi: 10.1186/s12916-016-0774-4. Review. Erratum in: BMC Med. 2017 Feb 17;15(1):44.	Original research	Original research	Yes		No		3	3	2	note, unable to access original manuscript; but note that one reviewer is cited 4 times in the published version	3	3	9	9	8	8	9	0	1	0	0	0	0	0		0	0	1	0	n/a			0	0		0	2	2		0		0		0		0
Post-stroke dementia - a comprehensive review.	MijajloviÄ‡ MD, PavloviÄ‡ A, Brainin M, Heiss WD, Quinn TJ, Ihle-Hansen HB, Hermann DM, Assayag EB, Richard E, Thiel A, Kliper E, Shin YI, Kim YH, Choi S, Jung S, Lee YB, SinanoviÄ‡ O, Levine DA, Schlesinger I, Mead G, MiloÅ¡eviÄ‡ V, Leys D, et al.	BMC Med. 2017 Jan 18;15(1):11. doi: 10.1186/s12916-017-0779-7. Review.	Review	Review	Yes		No		3	3	2	authors included all suggested references, including 4 reviewer-authored references	1	1	6	6	1	1	2	0	0	1	1	1	4	4	4	4	0	0	1	No		1	0	1		0	3	3		0		0		0		0
Lifetime and 12-month prevalence of eating disorders amongst women in mid-life: a population-based study of diagnoses and risk factors.	Micali N, Martini MG, Thomas JJ, Eddy KT, Kothari R, Russell E, Bulik CM, Treasure J.	BMC Med. 2017 Jan 17;15(1):12. doi: 10.1186/s12916-016-0766-4.	Original research	Original research	Yes		No		2	2	2	note, unable to access original manuscript; but note that neither reviewer is cited in the published version	0	0	0	0		0	0	0	0	0	0	0	0	0		0	0	0	0	n/a			0	0		0	1	1	1	1		0		0		0
The Journal Impact Factor is under attack - use the CAPCI factor instead.	Diamandis EP.	BMC Med. 2017 Jan 16;15(1):9. doi: 10.1186/s12916-016-0773-5.	Editorial		No	Yes		Not peer reviewed
Health-related quality of life and psychological distress among cancer survivors in Southeast Asia: results from a longitudinal study in eight low- and middle-income countries.	ACTION Study Group..	BMC Med. 2017 Jan 13;15(1):10. doi: 10.1186/s12916-016-0768-2.	Original research	Original research	Yes		No		2	2	2	note, unable to access original manuscript; but note that one reviewer is cited twice in the published version	0	0	0	0		0	0	0	0	0	0	0	0	0		0	0	0	0	n/a			0	0		0		0		0		0	1	1		0
Steroid withdrawal after renal transplantation: a retrospective cohort study.	Haller MC, Kammer M, Kainz A, Baer HJ, Heinze G, Oberbauer R.	BMC Med. 2017 Jan 12;15(1):8. doi: 10.1186/s12916-016-0772-6.	Original research	Original research	Yes		No		2	2	3	note, unable to access original manuscript; but note that one reviewer is cited twice in the published version	1	1	6	6	0	0	5	0	0	1	1	1	1	1	0	0	0	0	0	Yes	1		1	0		0	2	2		0		0		0		0
Oral treatment with Lactobacillus rhamnosus attenuates behavioural deficits and immune changes in chronic social stress.	Bharwani A, Mian MF, Surette MG, Bienenstock J, Forsythe P.	BMC Med. 2017 Jan 11;15(1):7. doi: 10.1186/s12916-016-0771-7.	Original research	Original research	Yes		No		2	2	2	note, unable to access original manuscript; but note that neither reviewer is cited in the published version	1	1	5	5	1	1	5	0	1	0	0	0	0	0		0	0	1	0	n/a			0	0		0	1	1		0		0		0		0
Preoperative optimization of patient expectations improves long-term outcome in heart surgery patients: results of the randomized controlled PSY-HEART trial.	Rief W, Shedden-Mora MC, Laferton JA, Auer C, Petrie KJ, Salzmann S, Schedlowski M, Moosdorf R.	BMC Med. 2017 Jan 10;15(1):4. doi: 10.1186/s12916-016-0767-3.	Original research	Original research	Yes		No		2	2	2	note, unable to access original manuscript; but note that one reviewer is cited once in the published version (as last author)	0	0	0	0		0	0	0	0	0	0	0	0	0		0	0	0	0	n/a			0	0	1	1	1	1		0		0		0		0
Plasma proteome and metabolome characterization of an experimental human thyrotoxicosis model.	Pietzner M, Engelmann B, Kacprowski T, Golchert J, Dirk AL, Hammer E, Iwen KA, Nauck M, Wallaschofski H, FÃ¼hrer D, MÃ¼nte TF, Friedrich N, VÃ¶lker U, Homuth G, Brabant G.	BMC Med. 2017 Jan 9;15(1):6. doi: 10.1186/s12916-016-0770-8.	Original research	Original research	Yes		No		2	2	3	note, unable to access original manuscript; but note that one reviewer is cited three times in the published version (none as 1st author)	0	0	0	0		0	0	0	0	0	0	0	0	0		0	0	0	0	n/a			0	0		0	2	2		0		0		0		0
About the complexity of adult onset Still's diseaseâ€¦ and advances still required for its management.	Guilpain P, Le Quellec A.	BMC Med. 2017 Jan 6;15(1):5. doi: 10.1186/s12916-016-0769-1.	Commentary		No	Yes		Not peer reviewed
Characteristics and knowledge synthesis approach for 456 network meta-analyses: a scoping review.	Zarin W, Veroniki AA, Nincic V, Vafaei A, Reynen E, Motiwala SS, Antony J, Sullivan SM, Rios P, Daly C, Ewusie J, Petropoulou M, Nikolakopoulou A, Chaimani A, Salanti G, Straus SE, Tricco AC.	BMC Med. 2017 Jan 5;15(1):3. doi: 10.1186/s12916-016-0764-6. Erratum in: BMC Med. 2017 Mar 14;15(1):61.	Original research		Yes	Yes	Yes	1 reviewer provided comments in a separate file	3		2	note, unable to access original manuscript; but note that one reviewer is cited twice in the published version (as 1st author) and another reviewer referenced once (2nd author)	1		1								0		0							n/a					1		1						1
Unraveling the associations of age and menopause with cardiovascular risk factors in a large population-based study.	de Kat AC, Dam V, Onland-Moret NC, Eijkemans MJ, Broekmans FJ, van der Schouw YT.	BMC Med. 2017 Jan 4;15(1):2. doi: 10.1186/s12916-016-0762-8. Erratum in: BMC Med. 2017 Mar 29;15(1):74.	Original research	Original research	Yes				2	2	2	note, unable to access original manuscript; but note that one reviewer is cited twice in the published version (2nd-3rd author respectively)	1	1	2	2	1	1	1	0	0	1	1	1	1	1	0	0	0	1	0	No		1	0	1	1	1		0		0		0		0		0
Inhibition of placental mTOR signaling provides a link between placental malaria and reduced birthweight.	Dimasuay KG, Aitken EH, Rosario F, Njie M, Glazier J, Rogerson SJ, Fowkes FJ, Beeson JG, Powell T, Jansson T, Boeuf P.	BMC Med. 2017 Jan 3;15(1):1. doi: 10.1186/s12916-016-0759-3.	Original research		Yes	Yes	Yes	Not all peer reviewer reports available for analysis	1		2	not cited in published; can't access pre-publication versions	0										n/a														1
																										195
Total number of studies	466
Number of studies excluded	93
Number of studies included	373
Article type:	If included	Total			Number of reviewers requesting references	241
Commentary	3	44			Total number of references requested	581
Correspondence	9	10			Number of reviewers requesting self-citations	107
Debate	9	9			Total number of self-citations requested	195
Editorial	0	9
Erratum	0	16
Guideline	3	4
Minireview	12	12
Opinion	24	26
Original research	299	319
Question and Answer	0	1
Retraction	0	2
Review	13	13
Technical advance	1	1
	373	466
[truncated: 15 more columns]

## Sheet: Analysis
Total number of studies	466						Total number of reviewers	932					Manuscript level
Number of studies excluded	93																		Citation requests incorporated	Manuscripts Incorporating Requests					Proportion of citations
Number of studies included	373						No. reviewers that requested refs.	241		Total no. refs requested	581		No. manuscripts ≥1 ref. request	184				Self-citation	65.1	76.6				≥1 self-citation only	100
							No. reviewers that requested at least one self-citation	107		Total no. self-citations requested	195		No. manuscripts ≥1 self-citation request	94				Independent citation	52.1	68.5				≥1 independent citation only	72.2
													No. manuscripts ≥1 independent request	149										≥1 self-citation and ≥1 independent citation	62.7
Article type:	Included	Total	Excluded		% Included		% of total reviewers that requested refs	25.8584		% of refs requested that were self-citations	33.5628
Commentary	3	44	41		0.80429		% of total reviewers that requested self-citations	11.4807					Included in publication
Correspondence	9	10	1		2.41287								Manuscripts ≥1 self-citation included	72
Debate	9	9	0		2.41287		% of reviewers that requested refs that were self-citations	44.3983		Citations incorporated			Manuscripts ≥1 independent included	102
Editorial	0	9	9		0
Erratum	0	16	16		0					No. of self-citations that authors included in their paper	127		Mutually exclusive categories	included	total requests	excluded
Guideline	3	4	1		0.80429		Disclosure			% self-citations included	65.1282		Manuscripts ≥1 self-citation included	35	35	0
Minireview	12	12	0		3.21716		No of self-citations requests that were disclosed	15					Manuscripts ≥1 independent included	65	90	25
Opinion	24	26	2		6.43432		No of self-citations requests that were not disclosed	92		Total number of other refs requests (refs - self-citations)	386		Manuscripts ≥1 self-citation and ≥1 independent included	37	59	22
Original research	299	319	20		80.1609									137	184
Question and Answer	0	1	1		0		% of self-citation requests that were disclosed	14.0187		No. of independent (non-self-citation) requests authors included	201
Retraction	0	2	2		0		% of self-citation requests that were not disclosed	85.9813		% independent refs included	52.0725		Fisher's exact test p-value	1.849e-05
Review	13	13	0		3.48525
Technical advance	1	1	0		0.268097			100		chi-square test (sig level .05)	0.002726
	373	466	93		100
							Range of no. of requests from a single reviewer	Number requested		Relative proportions
Gender							1	51		self-citations versus independent references included	0.39:0.61
Male	613						2	19		manuscripts with self-citation versus independent references included	0.41:0.59
Female	305						3	10
Unknown	14						4	6
	932						5	2
							6	2
Region							7	2
USA	255	27.3605					8	2
Europe	434	46.5665
Nth America	50	5.36481						94
Sth America	22	2.36052
Asia	40	4.29185
Middle East	10	1.07296
Africa	16	1.71674
Oceania	66	7.08155
Multiple regions	19	2.03863
Unknown	20	2.14592
	932	100

## Sheet: Sheet2
	II		Yes		Male		Clinicaltrials.gov			Commentary		Yes		1
	III		No		Female		EudraCT			Correspondence		No		2
	IV		N/A				Other			Debate		n/a		3
	Observational									Editorial		Yes/No		4
	Case study									Erratum				5
										Guideline
										Minireview
										Opinion
										Original research
										Question and Answer
										Retraction
										Review
										Technical advance
